# Supplementary material for: tCRISPRi: tunable and reversible, one-step control of gene expression
Source: Sci Rep. 2016 Dec 20;6:39076. doi: 10.1038/srep39076 (PMC5171832; doi:10.1038/srep39076)
Supplement: Supplementary Dataset 1 [file srep39076-s2.xls]

## Sheet: Table S4
gene name	sgRNA target sequence	sgRNA sequence	oligonucleotide for recombineering (5' → 3')		homology arm	sequence	length
aaaD	CCGAAAGAATCCGCATACCAGGA	TCCTGGTATGCGGATTCTTT	TTGACAGCTAGCTCAGTCCTAGGTATAATGCTAGCTCCTGGTATGCGGATTCTTTGTTTTAGAGCTAGAAATAGCAAGTTAAAATAAG		left	TTGACAGCTAGCTCAGTCCTAGGTATAATGCTAGC	35
aaeA	CCGTACGGCCATCACGGTCGTAT	ATACGACCGTGATGGCCGTA	TTGACAGCTAGCTCAGTCCTAGGTATAATGCTAGCATACGACCGTGATGGCCGTAGTTTTAGAGCTAGAAATAGCAAGTTAAAATAAG		right	GTTTTAGAGCTAGAAATAGCAAGTTAAAATAAG	33
aaeB	CCATTGTACTGGCGCTGTTTGTT	AACAAACAGCGCCAGTACAA	TTGACAGCTAGCTCAGTCCTAGGTATAATGCTAGCAACAAACAGCGCCAGTACAAGTTTTAGAGCTAGAAATAGCAAGTTAAAATAAG
aaeR	CCGTAGCACACGCAGCATTGGCC	GGCCAATGCTGCGTGTGCTA	TTGACAGCTAGCTCAGTCCTAGGTATAATGCTAGCGGCCAATGCTGCGTGTGCTAGTTTTAGAGCTAGAAATAGCAAGTTAAAATAAG
aaeX	CCTTCCCACCGATATTTTTTGAA	TTCAAAAAATATCGGTGGGA	TTGACAGCTAGCTCAGTCCTAGGTATAATGCTAGCTTCAAAAAATATCGGTGGGAGTTTTAGAGCTAGAAATAGCAAGTTAAAATAAG
aas	CCCAGGCACTGAAGGGCGAGCGC	GCGCTCGCCCTTCAGTGCCT	TTGACAGCTAGCTCAGTCCTAGGTATAATGCTAGCGCGCTCGCCCTTCAGTGCCTGTTTTAGAGCTAGAAATAGCAAGTTAAAATAAG
aat	CCTAACGGCCTGCTGGCACTTGG	CCAAGTGCCAGCAGGCCGTT	TTGACAGCTAGCTCAGTCCTAGGTATAATGCTAGCCCAAGTGCCAGCAGGCCGTTGTTTTAGAGCTAGAAATAGCAAGTTAAAATAAG
abgA	CCACCCTTGTTGCGGAAGAATTG	CAATTCTTCCGCAACAAGGG	TTGACAGCTAGCTCAGTCCTAGGTATAATGCTAGCCAATTCTTCCGCAACAAGGGGTTTTAGAGCTAGAAATAGCAAGTTAAAATAAG
abgB	CCGATCAAATCTGGGATCATCCA	TGGATGATCCCAGATTTGAT	TTGACAGCTAGCTCAGTCCTAGGTATAATGCTAGCTGGATGATCCCAGATTTGATGTTTTAGAGCTAGAAATAGCAAGTTAAAATAAG
abgR	CCGAATGTTGAATATGTCGCAAC	GTTGCGACATATTCAACATT	TTGACAGCTAGCTCAGTCCTAGGTATAATGCTAGCGTTGCGACATATTCAACATTGTTTTAGAGCTAGAAATAGCAAGTTAAAATAAG
abgT	CCTCCCAATCCGGGAAGCTCTAT	ATAGAGCTTCCCGGATTGGG	TTGACAGCTAGCTCAGTCCTAGGTATAATGCTAGCATAGAGCTTCCCGGATTGGGGTTTTAGAGCTAGAAATAGCAAGTTAAAATAAG
abrB	CCTTTCTATTGGTTTCCTCGCGG	CCGCGAGGAAACCAATAGAA	TTGACAGCTAGCTCAGTCCTAGGTATAATGCTAGCCCGCGAGGAAACCAATAGAAGTTTTAGAGCTAGAAATAGCAAGTTAAAATAAG
accA	CCGATTGCAGAGCTGGAAGCGAA	TTCGCTTCCAGCTCTGCAAT	TTGACAGCTAGCTCAGTCCTAGGTATAATGCTAGCTTCGCTTCCAGCTCTGCAATGTTTTAGAGCTAGAAATAGCAAGTTAAAATAAG
accB	CCGCAAGTTTCCCTGTGATGCAA	TTGCATCACAGGGAAACTTG	TTGACAGCTAGCTCAGTCCTAGGTATAATGCTAGCTTGCATCACAGGGAAACTTGGTTTTAGAGCTAGAAATAGCAAGTTAAAATAAG
accC	CCAACCGCGGCGAGATTGCATTG	CAATGCAATCTCGCCGCGGT	TTGACAGCTAGCTCAGTCCTAGGTATAATGCTAGCCAATGCAATCTCGCCGCGGTGTTTTAGAGCTAGAAATAGCAAGTTAAAATAAG
accD	CCGAAGTGTGACCATCACATGCG	CGCATGTGATGGTCACACTT	TTGACAGCTAGCTCAGTCCTAGGTATAATGCTAGCCGCATGTGATGGTCACACTTGTTTTAGAGCTAGAAATAGCAAGTTAAAATAAG
aceA	CCCATACAGTGCGGAAGATGTGG	CCACATCTTCCGCACTGTAT	TTGACAGCTAGCTCAGTCCTAGGTATAATGCTAGCCCACATCTTCCGCACTGTATGTTTTAGAGCTAGAAATAGCAAGTTAAAATAAG
aceB	CCGATGAACTGGCTTTCACAAGG	CCTTGTGAAAGCCAGTTCAT	TTGACAGCTAGCTCAGTCCTAGGTATAATGCTAGCCCTTGTGAAAGCCAGTTCATGTTTTAGAGCTAGAAATAGCAAGTTAAAATAAG
aceE	CCAAATGACGTGGATCCGATCGA	TCGATCGGATCCACGTCATT	TTGACAGCTAGCTCAGTCCTAGGTATAATGCTAGCTCGATCGGATCCACGTCATTGTTTTAGAGCTAGAAATAGCAAGTTAAAATAAG
aceF	CCGAGATCCTGGTCAAAGTGGGC	GCCCACTTTGACCAGGATCT	TTGACAGCTAGCTCAGTCCTAGGTATAATGCTAGCGCCCACTTTGACCAGGATCTGTTTTAGAGCTAGAAATAGCAAGTTAAAATAAG
aceK	CCGCGTGGCCTGGAATTATTGAT	ATCAATAATTCCAGGCCACG	TTGACAGCTAGCTCAGTCCTAGGTATAATGCTAGCATCAATAATTCCAGGCCACGGTTTTAGAGCTAGAAATAGCAAGTTAAAATAAG
ackA	CCGAATGTTTCCACCTGCCCGAA	TTCGGGCAGGTGGAAACATT	TTGACAGCTAGCTCAGTCCTAGGTATAATGCTAGCTTCGGGCAGGTGGAAACATTGTTTTAGAGCTAGAAATAGCAAGTTAAAATAAG
acnA	CCCTACGAGAAGCCAGTAAGGAC	GTCCTTACTGGCTTCTCGTA	TTGACAGCTAGCTCAGTCCTAGGTATAATGCTAGCGTCCTTACTGGCTTCTCGTAGTTTTAGAGCTAGAAATAGCAAGTTAAAATAAG
acnB	CCGCTGAGGGGATTGCGCCCAAA	TTTGGGCGCAATCCCCTCAG	TTGACAGCTAGCTCAGTCCTAGGTATAATGCTAGCTTTGGGCGCAATCCCCTCAGGTTTTAGAGCTAGAAATAGCAAGTTAAAATAAG
acpH	CCGACGTCGTGGCTGGCATTCAT	ATGAATGCCAGCCACGACGT	TTGACAGCTAGCTCAGTCCTAGGTATAATGCTAGCATGAATGCCAGCCACGACGTGTTTTAGAGCTAGAAATAGCAAGTTAAAATAAG
acpP	CCGTTGAGCTGGTAATGGCTCTG	CAGAGCCATTACCAGCTCAA	TTGACAGCTAGCTCAGTCCTAGGTATAATGCTAGCCAGAGCCATTACCAGCTCAAGTTTTAGAGCTAGAAATAGCAAGTTAAAATAAG
acpS	CCGCGTATTAAGCGATAACGAAT	ATTCGTTATCGCTTAATACG	TTGACAGCTAGCTCAGTCCTAGGTATAATGCTAGCATTCGTTATCGCTTAATACGGTTTTAGAGCTAGAAATAGCAAGTTAAAATAAG
acpT	CCGCAAGGTCCACGACGCGAACG	CGTTCGCGTCGTGGACCTTG	TTGACAGCTAGCTCAGTCCTAGGTATAATGCTAGCCGTTCGCGTCGTGGACCTTGGTTTTAGAGCTAGAAATAGCAAGTTAAAATAAG
acrA	CCTCTGCAGATCACAACCGAGCT	AGCTCGGTTGTGATCTGCAG	TTGACAGCTAGCTCAGTCCTAGGTATAATGCTAGCAGCTCGGTTGTGATCTGCAGGTTTTAGAGCTAGAAATAGCAAGTTAAAATAAG
acrB	CCGCCTCCTACCCCGGCGCTGAT	ATCAGCGCCGGGGTAGGAGG	TTGACAGCTAGCTCAGTCCTAGGTATAATGCTAGCATCAGCGCCGGGGTAGGAGGGTTTTAGAGCTAGAAATAGCAAGTTAAAATAAG
acrD	CCGCTAACTATCCCGGCGCATCG	CGATGCGCCGGGATAGTTAG	TTGACAGCTAGCTCAGTCCTAGGTATAATGCTAGCCGATGCGCCGGGATAGTTAGGTTTTAGAGCTAGAAATAGCAAGTTAAAATAAG
acrE	CCGTTAGAAGTTAAGACTGAATT	AATTCAGTCTTAACTTCTAA	TTGACAGCTAGCTCAGTCCTAGGTATAATGCTAGCAATTCAGTCTTAACTTCTAAGTTTTAGAGCTAGAAATAGCAAGTTAAAATAAG
acrF	CCAACAATTGCACCGCCTGCGGT	ACCGCAGGCGGTGCAATTGT	TTGACAGCTAGCTCAGTCCTAGGTATAATGCTAGCACCGCAGGCGGTGCAATTGTGTTTTAGAGCTAGAAATAGCAAGTTAAAATAAG
acrR	CCACCTCGCTGGGCGAGATTGCA	TGCAATCTCGCCCAGCGAGG	TTGACAGCTAGCTCAGTCCTAGGTATAATGCTAGCTGCAATCTCGCCCAGCGAGGGTTTTAGAGCTAGAAATAGCAAGTTAAAATAAG
acrS	CCGAAGCTCTGAAGACCCGGCAA	TTGCCGGGTCTTCAGAGCTT	TTGACAGCTAGCTCAGTCCTAGGTATAATGCTAGCTTGCCGGGTCTTCAGAGCTTGTTTTAGAGCTAGAAATAGCAAGTTAAAATAAG
acrZ	CCTGGGTCTGATTTACGGTCTTG	CAAGACCGTAAATCAGACCC	TTGACAGCTAGCTCAGTCCTAGGTATAATGCTAGCCAAGACCGTAAATCAGACCCGTTTTAGAGCTAGAAATAGCAAGTTAAAATAAG
acs	CCTGATACCTTCTGGGGCGAACA	TGTTCGCCCCAGAAGGTATC	TTGACAGCTAGCTCAGTCCTAGGTATAATGCTAGCTGTTCGCCCCAGAAGGTATCGTTTTAGAGCTAGAAATAGCAAGTTAAAATAAG
actP	CCTACTGGGCATCAAAACGCGTA	TACGCGTTTTGATGCCCAGT	TTGACAGCTAGCTCAGTCCTAGGTATAATGCTAGCTACGCGTTTTGATGCCCAGTGTTTTAGAGCTAGAAATAGCAAGTTAAAATAAG
acuI	CCGGAGGGCGATGTCACGGTCGA	TCGACCGTGACATCGCCCTC	TTGACAGCTAGCTCAGTCCTAGGTATAATGCTAGCTCGACCGTGACATCGCCCTCGTTTTAGAGCTAGAAATAGCAAGTTAAAATAAG
ada	CCACATGCTTAACTGACGATCAA	TTGATCGTCAGTTAAGCATG	TTGACAGCTAGCTCAGTCCTAGGTATAATGCTAGCTTGATCGTCAGTTAAGCATGGTTTTAGAGCTAGAAATAGCAAGTTAAAATAAG
add	CCAGTATAATATCTCGCTTCCTG	CAGGAAGCGAGATATTATAC	TTGACAGCTAGCTCAGTCCTAGGTATAATGCTAGCCAGGAAGCGAGATATTATACGTTTTAGAGCTAGAAATAGCAAGTTAAAATAAG
adeD	CCCAATTGTGATTAAAGGACGTT	AACGTCCTTTAATCACAATT	TTGACAGCTAGCTCAGTCCTAGGTATAATGCTAGCAACGTCCTTTAATCACAATTGTTTTAGAGCTAGAAATAGCAAGTTAAAATAAG
adeP	CCCAGACTTCTGGTCAGGGGATG	CATCCCCTGACCAGAAGTCT	TTGACAGCTAGCTCAGTCCTAGGTATAATGCTAGCCATCCCCTGACCAGAAGTCTGTTTTAGAGCTAGAAATAGCAAGTTAAAATAAG
adeQ	CCACCGTCCGCACAGAATTGATT	AATCAATTCTGTGCGGACGG	TTGACAGCTAGCTCAGTCCTAGGTATAATGCTAGCAATCAATTCTGTGCGGACGGGTTTTAGAGCTAGAAATAGCAAGTTAAAATAAG
adhE	CCCACTCGCGAAAATGGCCGTTG	CAACGGCCATTTTCGCGAGT	TTGACAGCTAGCTCAGTCCTAGGTATAATGCTAGCCAACGGCCATTTTCGCGAGTGTTTTAGAGCTAGAAATAGCAAGTTAAAATAAG
adhP	CCGATCTTCATGTTAAGAATGGC	GCCATTCTTAACATGAAGAT	TTGACAGCTAGCTCAGTCCTAGGTATAATGCTAGCGCCATTCTTAACATGAAGATGTTTTAGAGCTAGAAATAGCAAGTTAAAATAAG
adiA	CCATCAAGACACCTGGGTCGGTA	TACCGACCCAGGTGTCTTGA	TTGACAGCTAGCTCAGTCCTAGGTATAATGCTAGCTACCGACCCAGGTGTCTTGAGTTTTAGAGCTAGAAATAGCAAGTTAAAATAAG
adiC	CCTGGCCTCTACTGGCGGGATTG	CAATCCCGCCAGTAGAGGCC	TTGACAGCTAGCTCAGTCCTAGGTATAATGCTAGCCAATCCCGCCAGTAGAGGCCGTTTTAGAGCTAGAAATAGCAAGTTAAAATAAG
adiY	CCTTGTATTGTTTTATTGACTGA	TCAGTCAATAAAACAATACA	TTGACAGCTAGCTCAGTCCTAGGTATAATGCTAGCTCAGTCAATAAAACAATACAGTTTTAGAGCTAGAAATAGCAAGTTAAAATAAG
adk	CCGAGCTGGGTAAACAAGCAAAA	TTTTGCTTGTTTACCCAGCT	TTGACAGCTAGCTCAGTCCTAGGTATAATGCTAGCTTTTGCTTGTTTACCCAGCTGTTTTAGAGCTAGAAATAGCAAGTTAAAATAAG
aegA	CCCCGAATTACGGTTATCAAACA	TGTTTGATAACCGTAATTCG	TTGACAGCTAGCTCAGTCCTAGGTATAATGCTAGCTGTTTGATAACCGTAATTCGGTTTTAGAGCTAGAAATAGCAAGTTAAAATAAG
aer	CCGTATGTCACCCAGCAAAATAC	GTATTTTGCTGGGTGACATA	TTGACAGCTAGCTCAGTCCTAGGTATAATGCTAGCGTATTTTGCTGGGTGACATAGTTTTAGAGCTAGAAATAGCAAGTTAAAATAAG
aes	CCGCAACGGGAACGATTGCTGAG	CTCAGCAATCGTTCCCGTTG	TTGACAGCTAGCTCAGTCCTAGGTATAATGCTAGCCTCAGCAATCGTTCCCGTTGGTTTTAGAGCTAGAAATAGCAAGTTAAAATAAG
afuC	CCGCAGGGGCAAATGGTGACGCT	AGCGTCACCATTTGCCCCTG	TTGACAGCTAGCTCAGTCCTAGGTATAATGCTAGCAGCGTCACCATTTGCCCCTGGTTTTAGAGCTAGAAATAGCAAGTTAAAATAAG
agaB	CCAGTCCAAATATTCTCTTAACC	GGTTAAGAGAATATTTGGAC	TTGACAGCTAGCTCAGTCCTAGGTATAATGCTAGCGGTTAAGAGAATATTTGGACGTTTTAGAGCTAGAAATAGCAAGTTAAAATAAG
agaC	CCGCCCGATAATCGTTTGTACCC	GGGTACAAACGATTATCGGG	TTGACAGCTAGCTCAGTCCTAGGTATAATGCTAGCGGGTACAAACGATTATCGGGGTTTTAGAGCTAGAAATAGCAAGTTAAAATAAG
agaD	CCGATCCTGAAAAAGATTTATAA	TTATAAATCTTTTTCAGGAT	TTGACAGCTAGCTCAGTCCTAGGTATAATGCTAGCTTATAAATCTTTTTCAGGATGTTTTAGAGCTAGAAATAGCAAGTTAAAATAAG
agaI	CCGTGATCCGTAGCAAACCGAAT	ATTCGGTTTGCTACGGATCA	TTGACAGCTAGCTCAGTCCTAGGTATAATGCTAGCATTCGGTTTGCTACGGATCAGTTTTAGAGCTAGAAATAGCAAGTTAAAATAAG
agaR	CCGACGCTTCAGGTGAGAAGCGA	TCGCTTCTCACCTGAAGCGT	TTGACAGCTAGCTCAGTCCTAGGTATAATGCTAGCTCGCTTCTCACCTGAAGCGTGTTTTAGAGCTAGAAATAGCAAGTTAAAATAAG
agaS	CCGGTACATGGACTGAAGAAGAG	CTCTTCTTCAGTCCATGTAC	TTGACAGCTAGCTCAGTCCTAGGTATAATGCTAGCCTCTTCTTCAGTCCATGTACGTTTTAGAGCTAGAAATAGCAAGTTAAAATAAG
agaV	CCGAAGATCCGGTACAACAAAAC	GTTTTGTTGTACCGGATCTT	TTGACAGCTAGCTCAGTCCTAGGTATAATGCTAGCGTTTTGTTGTACCGGATCTTGTTTTAGAGCTAGAAATAGCAAGTTAAAATAAG
agaW	CCTAACCCATATGCACCGCCCGG	CCGGGCGGTGCATATGGGTT	TTGACAGCTAGCTCAGTCCTAGGTATAATGCTAGCCCGGGCGGTGCATATGGGTTGTTTTAGAGCTAGAAATAGCAAGTTAAAATAAG
agp	CCATAACTTACGTGCGCCGCTGG	CCAGCGGCGCACGTAAGTTA	TTGACAGCTAGCTCAGTCCTAGGTATAATGCTAGCCCAGCGGCGCACGTAAGTTAGTTTTAGAGCTAGAAATAGCAAGTTAAAATAAG
ahpC	CCGAAGGCCGCTGGAGCGTCTTC	GAAGACGCTCCAGCGGCCTT	TTGACAGCTAGCTCAGTCCTAGGTATAATGCTAGCGAAGACGCTCCAGCGGCCTTGTTTTAGAGCTAGAAATAGCAAGTTAAAATAAG
ahpF	CCAAGCCTGTTGAGTTAATTGCC	GGCAATTAACTCAACAGGCT	TTGACAGCTAGCTCAGTCCTAGGTATAATGCTAGCGGCAATTAACTCAACAGGCTGTTTTAGAGCTAGAAATAGCAAGTTAAAATAAG
ahr	CCATTCCGATCTGTCGATGATCG	CGATCATCGACAGATCGGAA	TTGACAGCTAGCTCAGTCCTAGGTATAATGCTAGCCGATCATCGACAGATCGGAAGTTTTAGAGCTAGAAATAGCAAGTTAAAATAAG
aidB	CCTATACCATTAAATAACAGCAA	TTGCTGTTATTTAATGGTAT	TTGACAGCTAGCTCAGTCCTAGGTATAATGCTAGCTTGCTGTTATTTAATGGTATGTTTTAGAGCTAGAAATAGCAAGTTAAAATAAG
ais	CCTGGAGTAGCAATGGTTTGCCA	TGGCAAACCATTGCTACTCC	TTGACAGCTAGCTCAGTCCTAGGTATAATGCTAGCTGGCAAACCATTGCTACTCCGTTTTAGAGCTAGAAATAGCAAGTTAAAATAAG
alaA	CCCAGCCCCGTTCGGTTTTGACG	CGTCAAAACCGAACGGGGCT	TTGACAGCTAGCTCAGTCCTAGGTATAATGCTAGCCGTCAAAACCGAACGGGGCTGTTTTAGAGCTAGAAATAGCAAGTTAAAATAAG
alaC	CCGCCCTACGTTTTTAACATCAC	GTGATGTTAAAAACGTAGGG	TTGACAGCTAGCTCAGTCCTAGGTATAATGCTAGCGTGATGTTAAAAACGTAGGGGTTTTAGAGCTAGAAATAGCAAGTTAAAATAAG
alaE	CCTCTCCGGAATGAGCTTCGAAC	GTTCGAAGCTCATTCCGGAG	TTGACAGCTAGCTCAGTCCTAGGTATAATGCTAGCGTTCGAAGCTCATTCCGGAGGTTTTAGAGCTAGAAATAGCAAGTTAAAATAAG
alaS	CCATAGTAAGGGACATCAGGTAG	CTACCTGATGTCCCTTACTA	TTGACAGCTAGCTCAGTCCTAGGTATAATGCTAGCCTACCTGATGTCCCTTACTAGTTTTAGAGCTAGAAATAGCAAGTTAAAATAAG
aldA	CCTATGTATATCGATGGACAGTT	AACTGTCCATCGATATACAT	TTGACAGCTAGCTCAGTCCTAGGTATAATGCTAGCAACTGTCCATCGATATACATGTTTTAGAGCTAGAAATAGCAAGTTAAAATAAG
aldB	CCCCTCAAGTTAAAAGCCCGCTA	TAGCGGGCTTTTAACTTGAG	TTGACAGCTAGCTCAGTCCTAGGTATAATGCTAGCTAGCGGGCTTTTAACTTGAGGTTTTAGAGCTAGAAATAGCAAGTTAAAATAAG
alkA	CCCGTAGTCTGGCGGTGGGCGAA	TTCGCCCACCGCCAGACTAC	TTGACAGCTAGCTCAGTCCTAGGTATAATGCTAGCTTCGCCCACCGCCAGACTACGTTTTAGAGCTAGAAATAGCAAGTTAAAATAAG
alkB	CCGTGGCAAGAGCCACTGGCGGC	GCCGCCAGTGGCTCTTGCCA	TTGACAGCTAGCTCAGTCCTAGGTATAATGCTAGCGCCGCCAGTGGCTCTTGCCAGTTTTAGAGCTAGAAATAGCAAGTTAAAATAAG
allA	CCGTTAAGTCAGGAAGCCTTTAG	CTAAAGGCTTCCTGACTTAA	TTGACAGCTAGCTCAGTCCTAGGTATAATGCTAGCCTAAAGGCTTCCTGACTTAAGTTTTAGAGCTAGAAATAGCAAGTTAAAATAAG
allB	CCGTTAAAGGCGGAAAAATTGCT	AGCAATTTTTCCGCCTTTAA	TTGACAGCTAGCTCAGTCCTAGGTATAATGCTAGCAGCAATTTTTCCGCCTTTAAGTTTTAGAGCTAGAAATAGCAAGTTAAAATAAG
allC	CCGTCAAGCTATAGAAGAAACGC	GCGTTTCTTCTATAGCTTGA	TTGACAGCTAGCTCAGTCCTAGGTATAATGCTAGCGCGTTTCTTCTATAGCTTGAGTTTTAGAGCTAGAAATAGCAAGTTAAAATAAG
allD	CCACTCTCATGGCGCGGTGCGCG	CGCGCACCGCGCCATGAGAG	TTGACAGCTAGCTCAGTCCTAGGTATAATGCTAGCCGCGCACCGCGCCATGAGAGGTTTTAGAGCTAGAAATAGCAAGTTAAAATAAG
allE	CCCCGGATGGTCTGGTAAAAAAT	ATTTTTTACCAGACCATCCG	TTGACAGCTAGCTCAGTCCTAGGTATAATGCTAGCATTTTTTACCAGACCATCCGGTTTTAGAGCTAGAAATAGCAAGTTAAAATAAG
allR	CCAGGACAGGCGGAGCCTGTGGC	GCCACAGGCTCCGCCTGTCC	TTGACAGCTAGCTCAGTCCTAGGTATAATGCTAGCGCCACAGGCTCCGCCTGTCCGTTTTAGAGCTAGAAATAGCAAGTTAAAATAAG
allS	CCGTACGACTCGCAGCGTGACGT	ACGTCACGCTGCGAGTCGTA	TTGACAGCTAGCTCAGTCCTAGGTATAATGCTAGCACGTCACGCTGCGAGTCGTAGTTTTAGAGCTAGAAATAGCAAGTTAAAATAAG
alpA	CCGTTAGAATACTACGGTTACCA	TGGTAACCGTAGTATTCTAA	TTGACAGCTAGCTCAGTCCTAGGTATAATGCTAGCTGGTAACCGTAGTATTCTAAGTTTTAGAGCTAGAAATAGCAAGTTAAAATAAG
alr	CCCCGATGCTGACGCCTTTGGCG	CGCCAAAGGCGTCAGCATCG	TTGACAGCTAGCTCAGTCCTAGGTATAATGCTAGCCGCCAAAGGCGTCAGCATCGGTTTTAGAGCTAGAAATAGCAAGTTAAAATAAG
alsA	CCATATATATCGATGGCGGGGAT	ATCCCCGCCATCGATATATA	TTGACAGCTAGCTCAGTCCTAGGTATAATGCTAGCATCCCCGCCATCGATATATAGTTTTAGAGCTAGAAATAGCAAGTTAAAATAAG
alsB	CCCTCTCCAACCCATTTTGGGTA	TACCCAAAATGGGTTGGAGA	TTGACAGCTAGCTCAGTCCTAGGTATAATGCTAGCTACCCAAAATGGGTTGGAGAGTTTTAGAGCTAGAAATAGCAAGTTAAAATAAG
alsC	CCGTTCAACTTTGCGCTGTTCTG	CAGAACAGCGCAAAGTTGAA	TTGACAGCTAGCTCAGTCCTAGGTATAATGCTAGCCAGAACAGCGCAAAGTTGAAGTTTTAGAGCTAGAAATAGCAAGTTAAAATAAG
alsE	CCCCTCGTTAATGTGTATGGATC	GATCCATACACATTAACGAG	TTGACAGCTAGCTCAGTCCTAGGTATAATGCTAGCGATCCATACACATTAACGAGGTTTTAGAGCTAGAAATAGCAAGTTAAAATAAG
alsK	CCGCAGAAGTCATTGCTCCCGGC	GCCGGGAGCAATGACTTCTG	TTGACAGCTAGCTCAGTCCTAGGTATAATGCTAGCGCCGGGAGCAATGACTTCTGGTTTTAGAGCTAGAAATAGCAAGTTAAAATAAG
alsR	CCGCATCGTGGAGTGGTTACTCA	TGAGTAACCACTCCACGATG	TTGACAGCTAGCTCAGTCCTAGGTATAATGCTAGCTGAGTAACCACTCCACGATGGTTTTAGAGCTAGAAATAGCAAGTTAAAATAAG
alx	CCATTATGCTGGCTATCGACCTG	CAGGTCGATAGCCAGCATAA	TTGACAGCTAGCTCAGTCCTAGGTATAATGCTAGCCAGGTCGATAGCCAGCATAAGTTTTAGAGCTAGAAATAGCAAGTTAAAATAAG
amiA	CCAAAGACGAACTTTTAAAAACC	GGTTTTTAAAAGTTCGTCTT	TTGACAGCTAGCTCAGTCCTAGGTATAATGCTAGCGGTTTTTAAAAGTTCGTCTTGTTTTAGAGCTAGAAATAGCAAGTTAAAATAAG
amiB	CCGGTGGGTGCCGCGACGCTCTC	GAGAGCGTCGCGGCACCCAC	TTGACAGCTAGCTCAGTCCTAGGTATAATGCTAGCGAGAGCGTCGCGGCACCCACGTTTTAGAGCTAGAAATAGCAAGTTAAAATAAG
amiC	CCAGCTACACCCGCGTGACGGTG	CACCGTCACGCGGGTGTAGC	TTGACAGCTAGCTCAGTCCTAGGTATAATGCTAGCCACCGTCACGCGGGTGTAGCGTTTTAGAGCTAGAAATAGCAAGTTAAAATAAG
amiD	CCGCTCTGTTATTGGCAGGGTGT	ACACCCTGCCAATAACAGAG	TTGACAGCTAGCTCAGTCCTAGGTATAATGCTAGCACACCCTGCCAATAACAGAGGTTTTAGAGCTAGAAATAGCAAGTTAAAATAAG
amn	CCCAGCTCAGGCACTGGATAAAC	GTTTATCCAGTGCCTGAGCT	TTGACAGCTAGCTCAGTCCTAGGTATAATGCTAGCGTTTATCCAGTGCCTGAGCTGTTTTAGAGCTAGAAATAGCAAGTTAAAATAAG
ampC	CCGCTTATAGAGCAACAAAAGAT	ATCTTTTGTTGCTCTATAAG	TTGACAGCTAGCTCAGTCCTAGGTATAATGCTAGCATCTTTTGTTGCTCTATAAGGTTTTAGAGCTAGAAATAGCAAGTTAAAATAAG
ampD	CCGTGGATCGACGCATTATTCAC	GTGAATAATGCGTCGATCCA	TTGACAGCTAGCTCAGTCCTAGGTATAATGCTAGCGTGAATAATGCGTCGATCCAGTTTTAGAGCTAGAAATAGCAAGTTAAAATAAG
ampE	CCTGTTTAAGTTGGGCGAGCACT	AGTGCTCGCCCAACTTAAAC	TTGACAGCTAGCTCAGTCCTAGGTATAATGCTAGCAGTGCTCGCCCAACTTAAACGTTTTAGAGCTAGAAATAGCAAGTTAAAATAAG
ampG	CCCTGACATCCGGTACCTTACAG	CTGTAAGGTACCGGATGTCA	TTGACAGCTAGCTCAGTCCTAGGTATAATGCTAGCCTGTAAGGTACCGGATGTCAGTTTTAGAGCTAGAAATAGCAAGTTAAAATAAG
ampH	CCACGGGGATGGCTCTGGTTGTT	AACAACCAGAGCCATCCCCG	TTGACAGCTAGCTCAGTCCTAGGTATAATGCTAGCAACAACCAGAGCCATCCCCGGTTTTAGAGCTAGAAATAGCAAGTTAAAATAAG
amtB	CCGGGGATTGCCCTGTTTTACGG	CCGTAAAACAGGGCAATCCC	TTGACAGCTAGCTCAGTCCTAGGTATAATGCTAGCCCGTAAAACAGGGCAATCCCGTTTTAGAGCTAGAAATAGCAAGTTAAAATAAG
amyA	CCCGCCTATAAAGGCGCATCGGG	CCCGATGCGCCTTTATAGGC	TTGACAGCTAGCTCAGTCCTAGGTATAATGCTAGCCCCGATGCGCCTTTATAGGCGTTTTAGAGCTAGAAATAGCAAGTTAAAATAAG
anmK	CCGGTATCTCTGAAACAGGCTGT	ACAGCCTGTTTCAGAGATAC	TTGACAGCTAGCTCAGTCCTAGGTATAATGCTAGCACAGCCTGTTTCAGAGATACGTTTTAGAGCTAGAAATAGCAAGTTAAAATAAG
ansA	CCTACACGGGCGGGACCATCGGG	CCCGATGGTCCCGCCCGTGT	TTGACAGCTAGCTCAGTCCTAGGTATAATGCTAGCCCCGATGGTCCCGCCCGTGTGTTTTAGAGCTAGAAATAGCAAGTTAAAATAAG
ansB	CCAAATCTAACTACACAGTGGGT	ACCCACTGTGTAGTTAGATT	TTGACAGCTAGCTCAGTCCTAGGTATAATGCTAGCACCCACTGTGTAGTTAGATTGTTTTAGAGCTAGAAATAGCAAGTTAAAATAAG
ansP	CCGACACTTCAGATCAACACGCC	GGCGTGTTGATCTGAAGTGT	TTGACAGCTAGCTCAGTCCTAGGTATAATGCTAGCGGCGTGTTGATCTGAAGTGTGTTTTAGAGCTAGAAATAGCAAGTTAAAATAAG
apaG	CCCCGAGTGTGTATTCAGGTTCA	TGAACCTGAATACACACTCG	TTGACAGCTAGCTCAGTCCTAGGTATAATGCTAGCTGAACCTGAATACACACTCGGTTTTAGAGCTAGAAATAGCAAGTTAAAATAAG
apaH	CCCTGGGAAAGATACCCTCTGGC	GCCAGAGGGTATCTTTCCCA	TTGACAGCTAGCTCAGTCCTAGGTATAATGCTAGCGCCAGAGGGTATCTTTCCCAGTTTTAGAGCTAGAAATAGCAAGTTAAAATAAG
apbE	CCAAAACCCACGCTACTGAAGTT	AACTTCAGTAGCGTGGGTTT	TTGACAGCTAGCTCAGTCCTAGGTATAATGCTAGCAACTTCAGTAGCGTGGGTTTGTTTTAGAGCTAGAAATAGCAAGTTAAAATAAG
aphA	CCCTGGGACTAACGTTGCCAGGC	GCCTGGCAACGTTAGTCCCA	TTGACAGCTAGCTCAGTCCTAGGTATAATGCTAGCGCCTGGCAACGTTAGTCCCAGTTTTAGAGCTAGAAATAGCAAGTTAAAATAAG
appA	CCAACCAAGGCCACGCAACTGAT	ATCAGTTGCGTGGCCTTGGT	TTGACAGCTAGCTCAGTCCTAGGTATAATGCTAGCATCAGTTGCGTGGCCTTGGTGTTTTAGAGCTAGAAATAGCAAGTTAAAATAAG
appY	CCCCTCTAAACTAAGAATTGTTG	CAACAATTCTTAGTTTAGAG	TTGACAGCTAGCTCAGTCCTAGGTATAATGCTAGCCAACAATTCTTAGTTTAGAGGTTTTAGAGCTAGAAATAGCAAGTTAAAATAAG
apt	CCGAAAGCTTACGCTCTCAGCAT	ATGCTGAGAGCGTAAGCTTT	TTGACAGCTAGCTCAGTCCTAGGTATAATGCTAGCATGCTGAGAGCGTAAGCTTTGTTTTAGAGCTAGAAATAGCAAGTTAAAATAAG
aqpZ	CCGGAATTAGGCATTGGTTTTGC	GCAAAACCAATGCCTAATTC	TTGACAGCTAGCTCAGTCCTAGGTATAATGCTAGCGCAAAACCAATGCCTAATTCGTTTTAGAGCTAGAAATAGCAAGTTAAAATAAG
araA	CCGAGCACGTCGTTAATGCGCTG	CAGCGCATTAACGACGTGCT	TTGACAGCTAGCTCAGTCCTAGGTATAATGCTAGCCAGCGCATTAACGACGTGCTGTTTTAGAGCTAGAAATAGCAAGTTAAAATAAG
araB	CCCCGAATAACCAGTTCCGTCAT	ATGACGGAACTGGTTATTCG	TTGACAGCTAGCTCAGTCCTAGGTATAATGCTAGCATGACGGAACTGGTTATTCGGTTTTAGAGCTAGAAATAGCAAGTTAAAATAAG
araC	CCGATTGAGGCCAACGGTTATCT	AGATAACCGTTGGCCTCAAT	TTGACAGCTAGCTCAGTCCTAGGTATAATGCTAGCAGATAACCGTTGGCCTCAATGTTTTAGAGCTAGAAATAGCAAGTTAAAATAAG
araD	CCAAAACACAACCTGGTCACGCT	AGCGTGACCAGGTTGTGTTT	TTGACAGCTAGCTCAGTCCTAGGTATAATGCTAGCAGCGTGACCAGGTTGTGTTTGTTTTAGAGCTAGAAATAGCAAGTTAAAATAAG
araE	CCGGAGCGTTGCCGTTCATTACC	GGTAATGAACGGCAACGCTC	TTGACAGCTAGCTCAGTCCTAGGTATAATGCTAGCGGTAATGAACGGCAACGCTCGTTTTAGAGCTAGAAATAGCAAGTTAAAATAAG
araF	CCTGAAGCTCGGTTTTCTGGTGA	TCACCAGAAAACCGAGCTTC	TTGACAGCTAGCTCAGTCCTAGGTATAATGCTAGCTCACCAGAAAACCGAGCTTCGTTTTAGAGCTAGAAATAGCAAGTTAAAATAAG
araG	CCGTATCTCTCATTTCGCGGCAT	ATGCCGCGAAATGAGAGATA	TTGACAGCTAGCTCAGTCCTAGGTATAATGCTAGCATGCCGCGAAATGAGAGATAGTTTTAGAGCTAGAAATAGCAAGTTAAAATAAG
araH	CCTAAGTCGTCATTCAGCTTCGG	CCGAAGCTGAATGACGACTT	TTGACAGCTAGCTCAGTCCTAGGTATAATGCTAGCCCGAAGCTGAATGACGACTTGTTTTAGAGCTAGAAATAGCAAGTTAAAATAAG
araJ	CCGAATTTGGCATTATGGGCGTG	CACGCCCATAATGCCAAATT	TTGACAGCTAGCTCAGTCCTAGGTATAATGCTAGCCACGCCCATAATGCCAAATTGTTTTAGAGCTAGAAATAGCAAGTTAAAATAAG
arcA	CCCCGCACATTCTTATCGTTGAA	TTCAACGATAAGAATGTGCG	TTGACAGCTAGCTCAGTCCTAGGTATAATGCTAGCTTCAACGATAAGAATGTGCGGTTTTAGAGCTAGAAATAGCAAGTTAAAATAAG
arcB	CCCTCGTCGTTCTTGCCATTGTG	CACAATGGCAAGAACGACGA	TTGACAGCTAGCTCAGTCCTAGGTATAATGCTAGCCACAATGGCAAGAACGACGAGTTTTAGAGCTAGAAATAGCAAGTTAAAATAAG
arfA	CCCTTATTCCGACAGCGCGTAGA	TCTACGCGCTGTCGGAATAA	TTGACAGCTAGCTCAGTCCTAGGTATAATGCTAGCTCTACGCGCTGTCGGAATAAGTTTTAGAGCTAGAAATAGCAAGTTAAAATAAG
arfB	CCCGACATGTTGCTATTCCCGAT	ATCGGGAATAGCAACATGTC	TTGACAGCTAGCTCAGTCCTAGGTATAATGCTAGCATCGGGAATAGCAACATGTCGTTTTAGAGCTAGAAATAGCAAGTTAAAATAAG
argA	CCGAGTTGGTCGAGGGATTCCGC	GCGGAATCCCTCGACCAACT	TTGACAGCTAGCTCAGTCCTAGGTATAATGCTAGCGCGGAATCCCTCGACCAACTGTTTTAGAGCTAGAAATAGCAAGTTAAAATAAG
argB	CCATTAATTATCAAACTGGGCGG	CCGCCCAGTTTGATAATTAA	TTGACAGCTAGCTCAGTCCTAGGTATAATGCTAGCCCGCCCAGTTTGATAATTAAGTTTTAGAGCTAGAAATAGCAAGTTAAAATAAG
argC	CCGCATATGAACATAACCGCTTT	AAAGCGGTTATGTTCATATG	TTGACAGCTAGCTCAGTCCTAGGTATAATGCTAGCAAAGCGGTTATGTTCATATGGTTTTAGAGCTAGAAATAGCAAGTTAAAATAAG
argD	CCGATTTATGCTCCGGCAGAGTT	AACTCTGCCGGAGCATAAAT	TTGACAGCTAGCTCAGTCCTAGGTATAATGCTAGCAACTCTGCCGGAGCATAAATGTTTTAGAGCTAGAAATAGCAAGTTAAAATAAG
argE	CCACGGAAGAGGCACTCGATCAA	TTGATCGAGTGCCTCTTCCG	TTGACAGCTAGCTCAGTCCTAGGTATAATGCTAGCTTGATCGAGTGCCTCTTCCGGTTTTAGAGCTAGAAATAGCAAGTTAAAATAAG
argF	CCCTGCACAGTTCACTTCTCTGC	GCAGAGAAGTGAACTGTGCA	TTGACAGCTAGCTCAGTCCTAGGTATAATGCTAGCGCAGAGAAGTGAACTGTGCAGTTTTAGAGCTAGAAATAGCAAGTTAAAATAAG
argG	CCTTATGCATATACTGCAAACCT	AGGTTTGCAGTATATGCATA	TTGACAGCTAGCTCAGTCCTAGGTATAATGCTAGCAGGTTTGCAGTATATGCATAGTTTTAGAGCTAGAAATAGCAAGTTAAAATAAG
argH	CCTGGTCCAAAGCCCTGGTCACG	CGTGACCAGGGCTTTGGACC	TTGACAGCTAGCTCAGTCCTAGGTATAATGCTAGCCGTGACCAGGGCTTTGGACCGTTTTAGAGCTAGAAATAGCAAGTTAAAATAAG
argI	CCGATAAGAAAAGCGGTAAAGAA	TTCTTTACCGCTTTTCTTAT	TTGACAGCTAGCTCAGTCCTAGGTATAATGCTAGCTTCTTTACCGCTTTTCTTATGTTTTAGAGCTAGAAATAGCAAGTTAAAATAAG
argK	CCCAGGCCATGACGCTGGTGGAA	TTCCACCAGCGTCATGGCCT	TTGACAGCTAGCTCAGTCCTAGGTATAATGCTAGCTTCCACCAGCGTCATGGCCTGTTTTAGAGCTAGAAATAGCAAGTTAAAATAAG
argO	CCTACCGCTCGGTCCACAAAATG	CATTTTGTGGACCGAGCGGT	TTGACAGCTAGCTCAGTCCTAGGTATAATGCTAGCCATTTTGTGGACCGAGCGGTGTTTTAGAGCTAGAAATAGCAAGTTAAAATAAG
argP	CCGTCTCACAGCGCATTAAGCAA	TTGCTTAATGCGCTGTGAGA	TTGACAGCTAGCTCAGTCCTAGGTATAATGCTAGCTTGCTTAATGCGCTGTGAGAGTTTTAGAGCTAGAAATAGCAAGTTAAAATAAG
argR	CCCAGGGCGAAATCGTCGCCGCG	CGCGGCGACGATTTCGCCCT	TTGACAGCTAGCTCAGTCCTAGGTATAATGCTAGCCGCGGCGACGATTTCGCCCTGTTTTAGAGCTAGAAATAGCAAGTTAAAATAAG
argS	CCGCAGGTTCGTCAGTCAGCAAA	TTTGCTGACTGACGAACCTG	TTGACAGCTAGCTCAGTCCTAGGTATAATGCTAGCTTTGCTGACTGACGAACCTGGTTTTAGAGCTAGAAATAGCAAGTTAAAATAAG
argT	CCACCTACGCACCGTTCTCATCG	CGATGAGAACGGTGCGTAGG	TTGACAGCTAGCTCAGTCCTAGGTATAATGCTAGCCGATGAGAACGGTGCGTAGGGTTTTAGAGCTAGAAATAGCAAGTTAAAATAAG
ariR	CCAATTTAATGCTTTCAGGCGAT	ATCGCCTGAAAGCATTAAAT	TTGACAGCTAGCTCAGTCCTAGGTATAATGCTAGCATCGCCTGAAAGCATTAAATGTTTTAGAGCTAGAAATAGCAAGTTAAAATAAG
arnA	CCCATACTGATAATCCCGGTGAA	TTCACCGGGATTATCAGTAT	TTGACAGCTAGCTCAGTCCTAGGTATAATGCTAGCTTCACCGGGATTATCAGTATGTTTTAGAGCTAGAAATAGCAAGTTAAAATAAG
arnB	CCGAAGAATCAGGCGCTTGAGCA	TGCTCAAGCGCCTGATTCTT	TTGACAGCTAGCTCAGTCCTAGGTATAATGCTAGCTGCTCAAGCGCCTGATTCTTGTTTTAGAGCTAGAAATAGCAAGTTAAAATAAG
arnC	CCCTGTTAAGAAAGTCTCGGTGG	CCACCGAGACTTTCTTAACA	TTGACAGCTAGCTCAGTCCTAGGTATAATGCTAGCCCACCGAGACTTTCTTAACAGTTTTAGAGCTAGAAATAGCAAGTTAAAATAAG
arnD	CCAAAGTAGGCTTACGCATTGAT	ATCAATGCGTAAGCCTACTT	TTGACAGCTAGCTCAGTCCTAGGTATAATGCTAGCATCAATGCGTAAGCCTACTTGTTTTAGAGCTAGAAATAGCAAGTTAAAATAAG
arnE	CCATGGTGCTCTGGCTGCTGGTC	GACCAGCAGCCAGAGCACCA	TTGACAGCTAGCTCAGTCCTAGGTATAATGCTAGCGACCAGCAGCCAGAGCACCAGTTTTAGAGCTAGAAATAGCAAGTTAAAATAAG
arnF	CCCGGATACTGTTACTCGGGCTG	CAGCCCGAGTAACAGTATCC	TTGACAGCTAGCTCAGTCCTAGGTATAATGCTAGCCAGCCCGAGTAACAGTATCCGTTTTAGAGCTAGAAATAGCAAGTTAAAATAAG
arnT	CCTGCTATTACCTGTTACCGATC	GATCGGTAACAGGTAATAGC	TTGACAGCTAGCTCAGTCCTAGGTATAATGCTAGCGATCGGTAACAGGTAATAGCGTTTTAGAGCTAGAAATAGCAAGTTAAAATAAG
aroA	CCGGTTCCAAGAGCGTTTCTAAC	GTTAGAAACGCTCTTGGAAC	TTGACAGCTAGCTCAGTCCTAGGTATAATGCTAGCGTTAGAAACGCTCTTGGAACGTTTTAGAGCTAGAAATAGCAAGTTAAAATAAG
aroB	CCCAATTACCATCGCATCTGGTT	AACCAGATGCGATGGTAATT	TTGACAGCTAGCTCAGTCCTAGGTATAATGCTAGCAACCAGATGCGATGGTAATTGTTTTAGAGCTAGAAATAGCAAGTTAAAATAAG
aroC	CCCTGGGACATCGCGCTATACCA	TGGTATAGCGCGATGTCCCA	TTGACAGCTAGCTCAGTCCTAGGTATAATGCTAGCTGGTATAGCGCGATGTCCCAGTTTTAGAGCTAGAAATAGCAAGTTAAAATAAG
aroD	CCGTAACTGTAAAAGATCTCGTC	GACGAGATCTTTTACAGTTA	TTGACAGCTAGCTCAGTCCTAGGTATAATGCTAGCGACGAGATCTTTTACAGTTAGTTTTAGAGCTAGAAATAGCAAGTTAAAATAAG
aroE	CCGATAGCCCACAGCAAATCGCC	GGCGATTTGCTGTGGGCTAT	TTGACAGCTAGCTCAGTCCTAGGTATAATGCTAGCGGCGATTTGCTGTGGGCTATGTTTTAGAGCTAGAAATAGCAAGTTAAAATAAG
aroF	CCATTGAGCCTGCAACAAGAAGC	GCTTCTTGTTGCAGGCTCAA	TTGACAGCTAGCTCAGTCCTAGGTATAATGCTAGCGCTTCTTGTTGCAGGCTCAAGTTTTAGAGCTAGAAATAGCAAGTTAAAATAAG
aroG	CCGCTACTGAAAATGCCGCGAAT	ATTCGCGGCATTTTCAGTAG	TTGACAGCTAGCTCAGTCCTAGGTATAATGCTAGCATTCGCGGCATTTTCAGTAGGTTTTAGAGCTAGAAATAGCAAGTTAAAATAAG
aroH	CCACCCATGTCACCGACTCCCGC	GCGGGAGTCGGTGACATGGG	TTGACAGCTAGCTCAGTCCTAGGTATAATGCTAGCGCGGGAGTCGGTGACATGGGGTTTTAGAGCTAGAAATAGCAAGTTAAAATAAG
aroK	CCGATCAAGAGATTGAGAAACGA	TCGTTTCTCAATCTCTTGAT	TTGACAGCTAGCTCAGTCCTAGGTATAATGCTAGCTCGTTTCTCAATCTCTTGATGTTTTAGAGCTAGAAATAGCAAGTTAAAATAAG
aroL	CCTCGGGGCTGTGGTAAAACAAC	GTTGTTTTACCACAGCCCCG	TTGACAGCTAGCTCAGTCCTAGGTATAATGCTAGCGTTGTTTTACCACAGCCCCGGTTTTAGAGCTAGAAATAGCAAGTTAAAATAAG
aroM	CCCATCATAGCCTGCTGGGGAAG	CTTCCCCAGCAGGCTATGAT	TTGACAGCTAGCTCAGTCCTAGGTATAATGCTAGCCTTCCCCAGCAGGCTATGATGTTTTAGAGCTAGAAATAGCAAGTTAAAATAAG
aroP	CCGTAATACAGTCCGCAGGGCCA	TGGCCCTGCGGACTGTATTA	TTGACAGCTAGCTCAGTCCTAGGTATAATGCTAGCTGGCCCTGCGGACTGTATTAGTTTTAGAGCTAGAAATAGCAAGTTAAAATAAG
arpA	CCTCGTAGTTCTTTCTCTGCAAA	TTTGCAGAGAAAGAACTACG	TTGACAGCTAGCTCAGTCCTAGGTATAATGCTAGCTTTGCAGAGAAAGAACTACGGTTTTAGAGCTAGAAATAGCAAGTTAAAATAAG
arpB	CCTACTTGATACCTCTGACTTAA	TTAAGTCAGAGGTATCAAGT	TTGACAGCTAGCTCAGTCCTAGGTATAATGCTAGCTTAAGTCAGAGGTATCAAGTGTTTTAGAGCTAGAAATAGCAAGTTAAAATAAG
arsB	CCATCGTATTGGTTATCTGGCAG	CTGCCAGATAACCAATACGA	TTGACAGCTAGCTCAGTCCTAGGTATAATGCTAGCCTGCCAGATAACCAATACGAGTTTTAGAGCTAGAAATAGCAAGTTAAAATAAG
arsC	CCGACTATTATCCATTATCTGGA	TCCAGATAATGGATAATAGT	TTGACAGCTAGCTCAGTCCTAGGTATAATGCTAGCTCCAGATAATGGATAATAGTGTTTTAGAGCTAGAAATAGCAAGTTAAAATAAG
arsR	CCATCCAATTGTTCAAAATTCTT	AAGAATTTTGAACAATTGGA	TTGACAGCTAGCTCAGTCCTAGGTATAATGCTAGCAAGAATTTTGAACAATTGGAGTTTTAGAGCTAGAAATAGCAAGTTAAAATAAG
artI	CCTATCCTCCGTTTGAATCGATT	AATCGATTCAAACGGAGGAT	TTGACAGCTAGCTCAGTCCTAGGTATAATGCTAGCAATCGATTCAAACGGAGGATGTTTTAGAGCTAGAAATAGCAAGTTAAAATAAG
artJ	CCACCTATCCACCCTTTGAATCT	AGATTCAAAGGGTGGATAGG	TTGACAGCTAGCTCAGTCCTAGGTATAATGCTAGCAGATTCAAAGGGTGGATAGGGTTTTAGAGCTAGAAATAGCAAGTTAAAATAAG
artM	CCATCATCCTGACGCTGAAAACG	CGTTTTCAGCGTCAGGATGA	TTGACAGCTAGCTCAGTCCTAGGTATAATGCTAGCCGTTTTCAGCGTCAGGATGAGTTTTAGAGCTAGAAATAGCAAGTTAAAATAAG
artP	CCCACAGGGCGAAACGCTGGTGT	ACACCAGCGTTTCGCCCTGT	TTGACAGCTAGCTCAGTCCTAGGTATAATGCTAGCACACCAGCGTTTCGCCCTGTGTTTTAGAGCTAGAAATAGCAAGTTAAAATAAG
artQ	CCTTTAGCAAGCGCCGCCGGGAT	ATCCCGGCGGCGCTTGCTAA	TTGACAGCTAGCTCAGTCCTAGGTATAATGCTAGCATCCCGGCGGCGCTTGCTAAGTTTTAGAGCTAGAAATAGCAAGTTAAAATAAG
ascB	CCAACCAGTCTGAAGGTGCGTTC	GAACGCACCTTCAGACTGGT	TTGACAGCTAGCTCAGTCCTAGGTATAATGCTAGCGAACGCACCTTCAGACTGGTGTTTTAGAGCTAGAAATAGCAAGTTAAAATAAG
ascF	CCAAAAATTATGCGGCGCTGGCA	TGCCAGCGCCGCATAATTTT	TTGACAGCTAGCTCAGTCCTAGGTATAATGCTAGCTGCCAGCGCCGCATAATTTTGTTTTAGAGCTAGAAATAGCAAGTTAAAATAAG
ascG	CCGTCCAAACTTGCTGGCGCGCA	TGCGCGCCAGCAAGTTTGGA	TTGACAGCTAGCTCAGTCCTAGGTATAATGCTAGCTGCGCGCCAGCAAGTTTGGAGTTTTAGAGCTAGAAATAGCAAGTTAAAATAAG
asd	CCTGTCTTCTTTTCTACTTCTCA	TGAGAAGTAGAAAAGAAGAC	TTGACAGCTAGCTCAGTCCTAGGTATAATGCTAGCTGAGAAGTAGAAAAGAAGACGTTTTAGAGCTAGAAATAGCAAGTTAAAATAAG
aslA	CCCAAACGTCTTGTTGTTGCTGT	ACAGCAACAACAAGACGTTT	TTGACAGCTAGCTCAGTCCTAGGTATAATGCTAGCACAGCAACAACAAGACGTTTGTTTTAGAGCTAGAAATAGCAAGTTAAAATAAG
aslB	CCGATTGTAATCTGAACTGTGAC	GTCACAGTTCAGATTACAAT	TTGACAGCTAGCTCAGTCCTAGGTATAATGCTAGCGTCACAGTTCAGATTACAATGTTTTAGAGCTAGAAATAGCAAGTTAAAATAAG
asmA	CCGCGACTATATGGTCAAGCAAG	CTTGCTTGACCATATAGTCG	TTGACAGCTAGCTCAGTCCTAGGTATAATGCTAGCCTTGCTTGACCATATAGTCGGTTTTAGAGCTAGAAATAGCAAGTTAAAATAAG
asnA	CCAGGCGCCGATTCTTAGCCGTG	CACGGCTAAGAATCGGCGCC	TTGACAGCTAGCTCAGTCCTAGGTATAATGCTAGCCACGGCTAAGAATCGGCGCCGTTTTAGAGCTAGAAATAGCAAGTTAAAATAAG
asnB	CCCACGAACGTCTGTCAATTGTT	AACAATTGACAGACGTTCGT	TTGACAGCTAGCTCAGTCCTAGGTATAATGCTAGCAACAATTGACAGACGTTCGTGTTTTAGAGCTAGAAATAGCAAGTTAAAATAAG
asnC	CCGGGGACGATTCACGTTCGAGT	ACTCGAACGTGAATCGTCCC	TTGACAGCTAGCTCAGTCCTAGGTATAATGCTAGCACTCGAACGTGAATCGTCCCGTTTTAGAGCTAGAAATAGCAAGTTAAAATAAG
asnS	CCGACGTACTCCAGGGCCGTGTA	TACACGGCCCTGGAGTACGT	TTGACAGCTAGCTCAGTCCTAGGTATAATGCTAGCTACACGGCCCTGGAGTACGTGTTTTAGAGCTAGAAATAGCAAGTTAAAATAAG
aspA	CCTACTATGGTGTTCACACTCTG	CAGAGTGTGAACACCATAGT	TTGACAGCTAGCTCAGTCCTAGGTATAATGCTAGCCAGAGTGTGAACACCATAGTGTTTTAGAGCTAGAAATAGCAAGTTAAAATAAG
aspC	CCTCGGGATTGGTGTCTATAAAG	CTTTATAGACACCAATCCCG	TTGACAGCTAGCTCAGTCCTAGGTATAATGCTAGCCTTTATAGACACCAATCCCGGTTTTAGAGCTAGAAATAGCAAGTTAAAATAAG
aspS	CCCACGTGGGGCAGCAGGTGACT	AGTCACCTGCTGCCCCACGT	TTGACAGCTAGCTCAGTCCTAGGTATAATGCTAGCAGTCACCTGCTGCCCCACGTGTTTTAGAGCTAGAAATAGCAAGTTAAAATAAG
asr	CCTGCTCCGACTGCGACGACCAC	GTGGTCGTCGCAGTCGGAGC	TTGACAGCTAGCTCAGTCCTAGGTATAATGCTAGCGTGGTCGTCGCAGTCGGAGCGTTTTAGAGCTAGAAATAGCAAGTTAAAATAAG
astA	CCGTCCCGTTGAGCGATCAGATG	CATCTGATCGCTCAACGGGA	TTGACAGCTAGCTCAGTCCTAGGTATAATGCTAGCCATCTGATCGCTCAACGGGAGTTTTAGAGCTAGAAATAGCAAGTTAAAATAAG
astB	CCTCTACCCGTCACCGTTTTCAG	CTGAAAACGGTGACGGGTAG	TTGACAGCTAGCTCAGTCCTAGGTATAATGCTAGCCTGAAAACGGTGACGGGTAGGTTTTAGAGCTAGAAATAGCAAGTTAAAATAAG
astC	CCCTTTATACCGGTACGTGGCGA	TCGCCACGTACCGGTATAAA	TTGACAGCTAGCTCAGTCCTAGGTATAATGCTAGCTCGCCACGTACCGGTATAAAGTTTTAGAGCTAGAAATAGCAAGTTAAAATAAG
astD	CCGCTCAGGTCGAGCAGGCTTGT	ACAAGCCTGCTCGACCTGAG	TTGACAGCTAGCTCAGTCCTAGGTATAATGCTAGCACAAGCCTGCTCGACCTGAGGTTTTAGAGCTAGAAATAGCAAGTTAAAATAAG
astE	CCGAGCGAGAAATCAACGGCGTT	AACGCCGTTGATTTCTCGCT	TTGACAGCTAGCTCAGTCCTAGGTATAATGCTAGCAACGCCGTTGATTTCTCGCTGTTTTAGAGCTAGAAATAGCAAGTTAAAATAAG
atoA	CCGGAGGGTATTCATATCACTCT	AGAGTGATATGAATACCCTC	TTGACAGCTAGCTCAGTCCTAGGTATAATGCTAGCAGAGTGATATGAATACCCTCGTTTTAGAGCTAGAAATAGCAAGTTAAAATAAG
atoB	CCTGGGGGCGACAGTAATTAAAG	CTTTAATTACTGTCGCCCCC	TTGACAGCTAGCTCAGTCCTAGGTATAATGCTAGCCTTTAATTACTGTCGCCCCCGTTTTAGAGCTAGAAATAGCAAGTTAAAATAAG
atoC	CCTTATTGTGGATGATGAAGATA	TATCTTCATCATCCACAATA	TTGACAGCTAGCTCAGTCCTAGGTATAATGCTAGCTATCTTCATCATCCACAATAGTTTTAGAGCTAGAAATAGCAAGTTAAAATAAG
atoD	CCACCGGCTTCTTTCGTGACGGC	GCCGTCACGAAAGAAGCCGG	TTGACAGCTAGCTCAGTCCTAGGTATAATGCTAGCGCCGTCACGAAAGAAGCCGGGTTTTAGAGCTAGAAATAGCAAGTTAAAATAAG
atoE	CCGATCCACTGATCTTTGCCATG	CATGGCAAAGATCAGTGGAT	TTGACAGCTAGCTCAGTCCTAGGTATAATGCTAGCCATGGCAAAGATCAGTGGATGTTTTAGAGCTAGAAATAGCAAGTTAAAATAAG
atoS	CCGCTTACGCAATCAAATGATCC	GGATCATTTGATTGCGTAAG	TTGACAGCTAGCTCAGTCCTAGGTATAATGCTAGCGGATCATTTGATTGCGTAAGGTTTTAGAGCTAGAAATAGCAAGTTAAAATAAG
atpA	CCGATTGTATGCAGGGTGAAATG	CATTTCACCCTGCATACAAT	TTGACAGCTAGCTCAGTCCTAGGTATAATGCTAGCCATTTCACCCTGCATACAATGTTTTAGAGCTAGAAATAGCAAGTTAAAATAAG
atpB	CCCAGCCACCTTCTGGACAATCA	TGATTGTCCAGAAGGTGGCT	TTGACAGCTAGCTCAGTCCTAGGTATAATGCTAGCTGATTGTCCAGAAGGTGGCTGTTTTAGAGCTAGAAATAGCAAGTTAAAATAAG
atpC	CCCTGGCCACGCACCGCTGCTCA	TGAGCAGCGGTGCGTGGCCA	TTGACAGCTAGCTCAGTCCTAGGTATAATGCTAGCTGAGCAGCGGTGCGTGGCCAGTTTTAGAGCTAGAAATAGCAAGTTAAAATAAG
atpD	CCGTAGTTGACGTCGAATTCCCT	AGGGAATTCGACGTCAACTA	TTGACAGCTAGCTCAGTCCTAGGTATAATGCTAGCAGGGAATTCGACGTCAACTAGTTTTAGAGCTAGAAATAGCAAGTTAAAATAAG
atpE	CCTCGGGGGTAAATTCCTGGAAG	CTTCCAGGAATTTACCCCCG	TTGACAGCTAGCTCAGTCCTAGGTATAATGCTAGCCTTCCAGGAATTTACCCCCGGTTTTAGAGCTAGAAATAGCAAGTTAAAATAAG
atpF	CCTTGCTTCCGCAGAACGAGCAC	GTGCTCGTTCTGCGGAAGCA	TTGACAGCTAGCTCAGTCCTAGGTATAATGCTAGCGTGCTCGTTCTGCGGAAGCAGTTTTAGAGCTAGAAATAGCAAGTTAAAATAAG
atpG	CCGCTTCCAAAATGCGTAAATCG	CGATTTACGCATTTTGGAAG	TTGACAGCTAGCTCAGTCCTAGGTATAATGCTAGCCGATTTACGCATTTTGGAAGGTTTTAGAGCTAGAAATAGCAAGTTAAAATAAG
atpH	CCAAAGTGTAGAACGCTGGCAGG	CCTGCCAGCGTTCTACACTT	TTGACAGCTAGCTCAGTCCTAGGTATAATGCTAGCCCTGCCAGCGTTCTACACTTGTTTTAGAGCTAGAAATAGCAAGTTAAAATAAG
atpI	CCTCAAAGACCCCTTCTGGGGCG	CGCCCCAGAAGGGGTCTTTG	TTGACAGCTAGCTCAGTCCTAGGTATAATGCTAGCCGCCCCAGAAGGGGTCTTTGGTTTTAGAGCTAGAAATAGCAAGTTAAAATAAG
avtA	CCGCCACTCCGGCATTACGCTGT	ACAGCGTAATGCCGGAGTGG	TTGACAGCTAGCTCAGTCCTAGGTATAATGCTAGCACAGCGTAATGCCGGAGTGGGTTTTAGAGCTAGAAATAGCAAGTTAAAATAAG
azoR	CCGTTCGCGACCTGGCTGCAAAT	ATTTGCAGCCAGGTCGCGAA	TTGACAGCTAGCTCAGTCCTAGGTATAATGCTAGCATTTGCAGCCAGGTCGCGAAGTTTTAGAGCTAGAAATAGCAAGTTAAAATAAG
azuC	CCTGAAAAGTATGTTCAATAACT	AGTTATTGAACATACTTTTC	TTGACAGCTAGCTCAGTCCTAGGTATAATGCTAGCAGTTATTGAACATACTTTTCGTTTTAGAGCTAGAAATAGCAAGTTAAAATAAG
bacA	CCATATGATTATTGTCGGTCACT	AGTGACCGACAATAATCATA	TTGACAGCTAGCTCAGTCCTAGGTATAATGCTAGCAGTGACCGACAATAATCATAGTTTTAGAGCTAGAAATAGCAAGTTAAAATAAG
baeR	CCGAGTTACCAATCGACGAAAAC	GTTTTCGTCGATTGGTAACT	TTGACAGCTAGCTCAGTCCTAGGTATAATGCTAGCGTTTTCGTCGATTGGTAACTGTTTTAGAGCTAGAAATAGCAAGTTAAAATAAG
baeS	CCTGCATTGTCTTGCTGATCAGT	ACTGATCAGCAAGACAATGC	TTGACAGCTAGCTCAGTCCTAGGTATAATGCTAGCACTGATCAGCAAGACAATGCGTTTTAGAGCTAGAAATAGCAAGTTAAAATAAG
bamA	CCGTATACGGTGCTGAAGGGTTC	GAACCCTTCAGCACCGTATA	TTGACAGCTAGCTCAGTCCTAGGTATAATGCTAGCGAACCCTTCAGCACCGTATAGTTTTAGAGCTAGAAATAGCAAGTTAAAATAAG
bamB	CCCTTTTAAGCGGCTGTTCGCTG	CAGCGAACAGCCGCTTAAAA	TTGACAGCTAGCTCAGTCCTAGGTATAATGCTAGCCAGCGAACAGCCGCTTAAAAGTTTTAGAGCTAGAAATAGCAAGTTAAAATAAG
bamC	CCGCTTGCGGAGCTTCATGCCCC	GGGGCATGAAGCTCCGCAAG	TTGACAGCTAGCTCAGTCCTAGGTATAATGCTAGCGGGGCATGAAGCTCCGCAAGGTTTTAGAGCTAGAAATAGCAAGTTAAAATAAG
bamD	CCGCCACACTAAGCCTGTTTTTG	CAAAAACAGGCTTAGTGTGG	TTGACAGCTAGCTCAGTCCTAGGTATAATGCTAGCCAAAAACAGGCTTAGTGTGGGTTTTAGAGCTAGAAATAGCAAGTTAAAATAAG
bamE	CCGCTAACGACGTATCCAAAATA	TATTTTGGATACGTCGTTAG	TTGACAGCTAGCTCAGTCCTAGGTATAATGCTAGCTATTTTGGATACGTCGTTAGGTTTTAGAGCTAGAAATAGCAAGTTAAAATAAG
barA	CCGACCGTCCTTATTGGTTTATT	AATAAACCAATAAGGACGGT	TTGACAGCTAGCTCAGTCCTAGGTATAATGCTAGCAATAAACCAATAAGGACGGTGTTTTAGAGCTAGAAATAGCAAGTTAAAATAAG
basR	CCGAAGGCTACGCGTGCGATAGC	GCTATCGCACGCGTAGCCTT	TTGACAGCTAGCTCAGTCCTAGGTATAATGCTAGCGCTATCGCACGCGTAGCCTTGTTTTAGAGCTAGAAATAGCAAGTTAAAATAAG
basS	CCATCGGGGCCATTTTGTTGGTG	CACCAACAAAATGGCCCCGA	TTGACAGCTAGCTCAGTCCTAGGTATAATGCTAGCCACCAACAAAATGGCCCCGAGTTTTAGAGCTAGAAATAGCAAGTTAAAATAAG
bax	CCATACGACGATATGGGGCGATG	CATCGCCCCATATCGTCGTA	TTGACAGCTAGCTCAGTCCTAGGTATAATGCTAGCCATCGCCCCATATCGTCGTAGTTTTAGAGCTAGAAATAGCAAGTTAAAATAAG
bcp	CCATGACCCCCGGCTGTACCGTA	TACGGTACAGCCGGGGGTCA	TTGACAGCTAGCTCAGTCCTAGGTATAATGCTAGCTACGGTACAGCCGGGGGTCAGTTTTAGAGCTAGAAATAGCAAGTTAAAATAAG
bcr	CCTCAGTACTTATATTCTGGGCT	AGCCCAGAATATAAGTACTG	TTGACAGCTAGCTCAGTCCTAGGTATAATGCTAGCAGCCCAGAATATAAGTACTGGTTTTAGAGCTAGAAATAGCAAGTTAAAATAAG
bcsA	CCGCCGGTCAACGCGCGGCTTAT	ATAAGCCGCGCGTTGACCGG	TTGACAGCTAGCTCAGTCCTAGGTATAATGCTAGCATAAGCCGCGCGTTGACCGGGTTTTAGAGCTAGAAATAGCAAGTTAAAATAAG
bcsB	CCCAGACGGAACAAAATCCGCAG	CTGCGGATTTTGTTCCGTCT	TTGACAGCTAGCTCAGTCCTAGGTATAATGCTAGCCTGCGGATTTTGTTCCGTCTGTTTTAGAGCTAGAAATAGCAAGTTAAAATAAG
bcsC	CCCTCGGTCTGGCCGTCATGCCG	CGGCATGACGGCCAGACCGA	TTGACAGCTAGCTCAGTCCTAGGTATAATGCTAGCCGGCATGACGGCCAGACCGAGTTTTAGAGCTAGAAATAGCAAGTTAAAATAAG
bcsE	CCCTGTATTCTCTATCGGTATCT	AGATACCGATAGAGAATACA	TTGACAGCTAGCTCAGTCCTAGGTATAATGCTAGCAGATACCGATAGAGAATACAGTTTTAGAGCTAGAAATAGCAAGTTAAAATAAG
bcsF	CCTCGTTATGTTAAACCGGCCGG	CCGGCCGGTTTAACATAACG	TTGACAGCTAGCTCAGTCCTAGGTATAATGCTAGCCCGGCCGGTTTAACATAACGGTTTTAGAGCTAGAAATAGCAAGTTAAAATAAG
bcsG	CCGCTCCTCAATTTGGTGTTTGC	GCAAACACCAAATTGAGGAG	TTGACAGCTAGCTCAGTCCTAGGTATAATGCTAGCGCAAACACCAAATTGAGGAGGTTTTAGAGCTAGAAATAGCAAGTTAAAATAAG
bcsQ	CCGGACAACTTGTTGCGCCTGTC	GACAGGCGCAACAAGTTGTC	TTGACAGCTAGCTCAGTCCTAGGTATAATGCTAGCGACAGGCGCAACAAGTTGTCGTTTTAGAGCTAGAAATAGCAAGTTAAAATAAG
bcsZ	CCTTTAGTGTTCAGGCAGCCTGT	ACAGGCTGCCTGAACACTAA	TTGACAGCTAGCTCAGTCCTAGGTATAATGCTAGCACAGGCTGCCTGAACACTAAGTTTTAGAGCTAGAAATAGCAAGTTAAAATAAG
bdcA	CCAATGTACGATTCACCTATGCG	CGCATAGGTGAATCGTACAT	TTGACAGCTAGCTCAGTCCTAGGTATAATGCTAGCCGCATAGGTGAATCGTACATGTTTTAGAGCTAGAAATAGCAAGTTAAAATAAG
bdcR	CCCCGAGCCTCTACGCGGCTTTT	AAAAGCCGCGTAGAGGCTCG	TTGACAGCTAGCTCAGTCCTAGGTATAATGCTAGCAAAAGCCGCGTAGAGGCTCGGTTTTAGAGCTAGAAATAGCAAGTTAAAATAAG
bdm	CCAAATGGGTTGAAGCTTCTGAT	ATCAGAAGCTTCAACCCATT	TTGACAGCTAGCTCAGTCCTAGGTATAATGCTAGCATCAGAAGCTTCAACCCATTGTTTTAGAGCTAGAAATAGCAAGTTAAAATAAG
beeE	CCATCGGGCTGTCGTATGACACC	GGTGTCATACGACAGCCCGA	TTGACAGCTAGCTCAGTCCTAGGTATAATGCTAGCGGTGTCATACGACAGCCCGAGTTTTAGAGCTAGAAATAGCAAGTTAAAATAAG
bepA	CCTCATTGCTGCTATGACCATTG	CAATGGTCATAGCAGCAATG	TTGACAGCTAGCTCAGTCCTAGGTATAATGCTAGCCAATGGTCATAGCAGCAATGGTTTTAGAGCTAGAAATAGCAAGTTAAAATAAG
betA	CCGAATACCTCCGTGCTGCTGCT	AGCAGCAGCACGGAGGTATT	TTGACAGCTAGCTCAGTCCTAGGTATAATGCTAGCAGCAGCAGCACGGAGGTATTGTTTTAGAGCTAGAAATAGCAAGTTAAAATAAG
betB	CCTTCGAGACCATTAACCCGGCC	GGCCGGGTTAATGGTCTCGA	TTGACAGCTAGCTCAGTCCTAGGTATAATGCTAGCGGCCGGGTTAATGGTCTCGAGTTTTAGAGCTAGAAATAGCAAGTTAAAATAAG
betI	CCAAATTGGGGATGCAGTCGATC	GATCGACTGCATCCCCAATT	TTGACAGCTAGCTCAGTCCTAGGTATAATGCTAGCGATCGACTGCATCCCCAATTGTTTTAGAGCTAGAAATAGCAAGTTAAAATAAG
betT	CCGCCGGACTGATTTTGTTGTTT	AAACAACAAAATCAGTCCGG	TTGACAGCTAGCTCAGTCCTAGGTATAATGCTAGCAAACAACAAAATCAGTCCGGGTTTTAGAGCTAGAAATAGCAAGTTAAAATAAG
bfd	CCTCACTCGTTCCAGCAATTAAA	TTTAATTGCTGGAACGAGTG	TTGACAGCTAGCTCAGTCCTAGGTATAATGCTAGCTTTAATTGCTGGAACGAGTGGTTTTAGAGCTAGAAATAGCAAGTTAAAATAAG
bfr	CCGAATGTTTAAAAACTGGGGTC	GACCCCAGTTTTTAAACATT	TTGACAGCTAGCTCAGTCCTAGGTATAATGCTAGCGACCCCAGTTTTTAAACATTGTTTTAGAGCTAGAAATAGCAAGTTAAAATAAG
bglA	CCGAAAGATTTCTTATGGGGCGG	CCGCCCCATAAGAAATCTTT	TTGACAGCTAGCTCAGTCCTAGGTATAATGCTAGCCCGCCCCATAAGAAATCTTTGTTTTAGAGCTAGAAATAGCAAGTTAAAATAAG
bglB	CCTGGGGAAAGAGAATATCAAAG	CTTTGATATTCTCTTTCCCC	TTGACAGCTAGCTCAGTCCTAGGTATAATGCTAGCCTTTGATATTCTCTTTCCCCGTTTTAGAGCTAGAAATAGCAAGTTAAAATAAG
bglF	CCGGTATTATTATGGTGGTGGAA	TTCCACCACCATAATAATAC	TTGACAGCTAGCTCAGTCCTAGGTATAATGCTAGCTTCCACCACCATAATAATACGTTTTAGAGCTAGAAATAGCAAGTTAAAATAAG
bglG	CCAAAATTCTCAACAATAATGTT	AACATTATTGTTGAGAATTT	TTGACAGCTAGCTCAGTCCTAGGTATAATGCTAGCAACATTATTGTTGAGAATTTGTTTTAGAGCTAGAAATAGCAAGTTAAAATAAG
bglH	CCGTTAGCCTTTTCTGCACAATC	GATTGTGCAGAAAAGGCTAA	TTGACAGCTAGCTCAGTCCTAGGTATAATGCTAGCGATTGTGCAGAAAAGGCTAAGTTTTAGAGCTAGAAATAGCAAGTTAAAATAAG
bglJ	CCGAATTAAGAAGAGAAATGTCG	CGACATTTCTCTTCTTAATT	TTGACAGCTAGCTCAGTCCTAGGTATAATGCTAGCCGACATTTCTCTTCTTAATTGTTTTAGAGCTAGAAATAGCAAGTTAAAATAAG
bglX	CCATCCATTAACGCCCGAAGCGC	GCGCTTCGGGCGTTAATGGA	TTGACAGCTAGCTCAGTCCTAGGTATAATGCTAGCGCGCTTCGGGCGTTAATGGAGTTTTAGAGCTAGAAATAGCAAGTTAAAATAAG
bhsA	CCATGTCATTTGCCAGCTTTGCG	CGCAAAGCTGGCAAATGACA	TTGACAGCTAGCTCAGTCCTAGGTATAATGCTAGCCGCAAAGCTGGCAAATGACAGTTTTAGAGCTAGAAATAGCAAGTTAAAATAAG
bioA	CCTCCCCTCTGCCGGTTTATCCG	CGGATAAACCGGCAGAGGGG	TTGACAGCTAGCTCAGTCCTAGGTATAATGCTAGCCGGATAAACCGGCAGAGGGGGTTTTAGAGCTAGAAATAGCAAGTTAAAATAAG
bioB	CCGGAGCTTGTCCGGAAGATTGC	GCAATCTTCCGGACAAGCTC	TTGACAGCTAGCTCAGTCCTAGGTATAATGCTAGCGCAATCTTCCGGACAAGCTCGTTTTAGAGCTAGAAATAGCAAGTTAAAATAAG
bioC	CCAGAGTGCTGACGCCTTACTGG	CCAGTAAGGCGTCAGCACTC	TTGACAGCTAGCTCAGTCCTAGGTATAATGCTAGCCCAGTAAGGCGTCAGCACTCGTTTTAGAGCTAGAAATAGCAAGTTAAAATAAG
bioD	CCGAAGTGGGGAAAACTGTCGCC	GGCGACAGTTTTCCCCACTT	TTGACAGCTAGCTCAGTCCTAGGTATAATGCTAGCGGCGACAGTTTTCCCCACTTGTTTTAGAGCTAGAAATAGCAAGTTAAAATAAG
bioF	CCGATGCCCTGCGTCGCCGTTAT	ATAACGGCGACGCAGGGCAT	TTGACAGCTAGCTCAGTCCTAGGTATAATGCTAGCATAACGGCGACGCAGGGCATGTTTTAGAGCTAGAAATAGCAAGTTAAAATAAG
bioH	CCGAAGTGTGGCGTTGCATTGAC	GTCAATGCAACGCCACACTT	TTGACAGCTAGCTCAGTCCTAGGTATAATGCTAGCGTCAATGCAACGCCACACTTGTTTTAGAGCTAGAAATAGCAAGTTAAAATAAG
birA	CCCTGTTAGCGAACGGTGAATTT	AAATTCACCGTTCGCTAACA	TTGACAGCTAGCTCAGTCCTAGGTATAATGCTAGCAAATTCACCGTTCGCTAACAGTTTTAGAGCTAGAAATAGCAAGTTAAAATAAG
bisC	CCATTGGGGGCCCATGCTGGTTG	CAACCAGCATGGGCCCCCAA	TTGACAGCTAGCTCAGTCCTAGGTATAATGCTAGCCAACCAGCATGGGCCCCCAAGTTTTAGAGCTAGAAATAGCAAGTTAAAATAAG
blc	CCTCTCGTTGCCGCAGCGACAGC	GCTGTCGCTGCGGCAACGAG	TTGACAGCTAGCTCAGTCCTAGGTATAATGCTAGCGCTGTCGCTGCGGCAACGAGGTTTTAGAGCTAGAAATAGCAAGTTAAAATAAG
blr	CCACCTGAACAGAGTGCTTCGGT	ACCGAAGCACTCTGTTCAGG	TTGACAGCTAGCTCAGTCCTAGGTATAATGCTAGCACCGAAGCACTCTGTTCAGGGTTTTAGAGCTAGAAATAGCAAGTTAAAATAAG
bluF	CCATATACGTGACGACGAACCTG	CAGGTTCGTCGTCACGTATA	TTGACAGCTAGCTCAGTCCTAGGTATAATGCTAGCCAGGTTCGTCGTCACGTATAGTTTTAGAGCTAGAAATAGCAAGTTAAAATAAG
bluR	CCTGTCACTCTCCGGGCCTGGCA	TGCCAGGCCCGGAGAGTGAC	TTGACAGCTAGCTCAGTCCTAGGTATAATGCTAGCTGCCAGGCCCGGAGAGTGACGTTTTAGAGCTAGAAATAGCAAGTTAAAATAAG
bolA	CCCAGCCGGCTCTGAAAGCCATT	AATGGCTTTCAGAGCCGGCT	TTGACAGCTAGCTCAGTCCTAGGTATAATGCTAGCAATGGCTTTCAGAGCCGGCTGTTTTAGAGCTAGAAATAGCAAGTTAAAATAAG
borD	CCAAAGGAAACCATCACCCATCA	TGATGGGTGATGGTTTCCTT	TTGACAGCTAGCTCAGTCCTAGGTATAATGCTAGCTGATGGGTGATGGTTTCCTTGTTTTAGAGCTAGAAATAGCAAGTTAAAATAAG
brnQ	CCCTCCAATGGTCGGCTTACAGG	CCTGTAAGCCGACCATTGGA	TTGACAGCTAGCTCAGTCCTAGGTATAATGCTAGCCCTGTAAGCCGACCATTGGAGTTTTAGAGCTAGAAATAGCAAGTTAAAATAAG
bsmA	CCGCAAGAGATTCGCCGCGACCA	TGGTCGCGGCGAATCTCTTG	TTGACAGCTAGCTCAGTCCTAGGTATAATGCTAGCTGGTCGCGGCGAATCTCTTGGTTTTAGAGCTAGAAATAGCAAGTTAAAATAAG
bssR	CCGCATACGTGCAACTGAGGAAG	CTTCCTCAGTTGCACGTATG	TTGACAGCTAGCTCAGTCCTAGGTATAATGCTAGCCTTCCTCAGTTGCACGTATGGTTTTAGAGCTAGAAATAGCAAGTTAAAATAAG
bssS	CCGCTCGTAGGGTGGGACATCAG	CTGATGTCCCACCCTACGAG	TTGACAGCTAGCTCAGTCCTAGGTATAATGCTAGCCTGATGTCCCACCCTACGAGGTTTTAGAGCTAGAAATAGCAAGTTAAAATAAG
btuB	CCGCTTGGGCACAGGATACCAGC	GCTGGTATCCTGTGCCCAAG	TTGACAGCTAGCTCAGTCCTAGGTATAATGCTAGCGCTGGTATCCTGTGCCCAAGGTTTTAGAGCTAGAAATAGCAAGTTAAAATAAG
btuC	CCTCGTGGCGAACTGTTCGTCTG	CAGACGAACAGTTCGCCACG	TTGACAGCTAGCTCAGTCCTAGGTATAATGCTAGCCAGACGAACAGTTCGCCACGGTTTTAGAGCTAGAAATAGCAAGTTAAAATAAG
btuD	CCTGGGGCCGCTTTCTGGCGAGG	CCTCGCCAGAAAGCGGCCCC	TTGACAGCTAGCTCAGTCCTAGGTATAATGCTAGCCCTCGCCAGAAAGCGGCCCCGTTTTAGAGCTAGAAATAGCAAGTTAAAATAAG
btuE	CCTCAAAGTGTGGCTTAACGCCG	CGGCGTTAAGCCACACTTTG	TTGACAGCTAGCTCAGTCCTAGGTATAATGCTAGCCGGCGTTAAGCCACACTTTGGTTTTAGAGCTAGAAATAGCAAGTTAAAATAAG
btuF	CCAACACTGAACTTGCCTTTGCC	GGCAAAGGCAAGTTCAGTGT	TTGACAGCTAGCTCAGTCCTAGGTATAATGCTAGCGGCAAAGGCAAGTTCAGTGTGTTTTAGAGCTAGAAATAGCAAGTTAAAATAAG
btuR	CCCAGGCCCAGGATGAACGCGGT	ACCGCGTTCATCCTGGGCCT	TTGACAGCTAGCTCAGTCCTAGGTATAATGCTAGCACCGCGTTCATCCTGGGCCTGTTTTAGAGCTAGAAATAGCAAGTTAAAATAAG
cadA	CCCATCCGTGAACTTCATCGCGC	GCGCGATGAAGTTCACGGAT	TTGACAGCTAGCTCAGTCCTAGGTATAATGCTAGCGCGCGATGAAGTTCACGGATGTTTTAGAGCTAGAAATAGCAAGTTAAAATAAG
cadB	CCTAGCAAGTATCGGTGGTATTG	CAATACCACCGATACTTGCT	TTGACAGCTAGCTCAGTCCTAGGTATAATGCTAGCCAATACCACCGATACTTGCTGTTTTAGAGCTAGAAATAGCAAGTTAAAATAAG
cadC	CCAAATTAGCCGCAATGGGCGTC	GACGCCCATTGCGGCTAATT	TTGACAGCTAGCTCAGTCCTAGGTATAATGCTAGCGACGCCCATTGCGGCTAATTGTTTTAGAGCTAGAAATAGCAAGTTAAAATAAG
caiA	CCGAGTGCGACCGTGACAGCGTC	GACGCTGTCACGGTCGCACT	TTGACAGCTAGCTCAGTCCTAGGTATAATGCTAGCGACGCTGTCACGGTCGCACTGTTTTAGAGCTAGAAATAGCAAGTTAAAATAAG
caiB	CCGTTGGCCGGATTGCGCGTTGT	ACAACGCGCAATCCGGCCAA	TTGACAGCTAGCTCAGTCCTAGGTATAATGCTAGCACAACGCGCAATCCGGCCAAGTTTTAGAGCTAGAAATAGCAAGTTAAAATAAG
caiC	CCGGTATAGTTATCTTGAGTTAA	TTAACTCAAGATAACTATAC	TTGACAGCTAGCTCAGTCCTAGGTATAATGCTAGCTTAACTCAAGATAACTATACGTTTTAGAGCTAGAAATAGCAAGTTAAAATAAG
caiD	CCGCAATTACGTGTCGCCATTAT	ATAATGGCGACACGTAATTG	TTGACAGCTAGCTCAGTCCTAGGTATAATGCTAGCATAATGGCGACACGTAATTGGTTTTAGAGCTAGAAATAGCAAGTTAAAATAAG
caiE	CCGGTGTCTACATCGGCCCACTC	GAGTGGGCCGATGTAGACAC	TTGACAGCTAGCTCAGTCCTAGGTATAATGCTAGCGAGTGGGCCGATGTAGACACGTTTTAGAGCTAGAAATAGCAAGTTAAAATAAG
caiF	CCACTCTACTTGTTAATCGCCGA	TCGGCGATTAACAAGTAGAG	TTGACAGCTAGCTCAGTCCTAGGTATAATGCTAGCTCGGCGATTAACAAGTAGAGGTTTTAGAGCTAGAAATAGCAAGTTAAAATAAG
caiT	CCAATGTATGGGGATGGGCATTT	AAATGCCCATCCCCATACAT	TTGACAGCTAGCTCAGTCCTAGGTATAATGCTAGCAAATGCCCATCCCCATACATGTTTTAGAGCTAGAAATAGCAAGTTAAAATAAG
can	CCGACAGTCGCGTTCCTGCAGAA	TTCTGCAGGAACGCGACTGT	TTGACAGCTAGCTCAGTCCTAGGTATAATGCTAGCTTCTGCAGGAACGCGACTGTGTTTTAGAGCTAGAAATAGCAAGTTAAAATAAG
carA	CCATAGGGGCAACAGGTTCGGCG	CGCCGAACCTGTTGCCCCTA	TTGACAGCTAGCTCAGTCCTAGGTATAATGCTAGCCGCCGAACCTGTTGCCCCTAGTTTTAGAGCTAGAAATAGCAAGTTAAAATAAG
carB	CCGATTGTTATCGGTCAGGCGTG	CACGCCTGACCGATAACAAT	TTGACAGCTAGCTCAGTCCTAGGTATAATGCTAGCCACGCCTGACCGATAACAATGTTTTAGAGCTAGAAATAGCAAGTTAAAATAAG
casA	CCAAATCATAAATCTGCAATCGC	GCGATTGCAGATTTATGATT	TTGACAGCTAGCTCAGTCCTAGGTATAATGCTAGCGCGATTGCAGATTTATGATTGTTTTAGAGCTAGAAATAGCAAGTTAAAATAAG
casB	CCTTTTGGTTGGGAAAACCCACG	CGTGGGTTTTCCCAACCAAA	TTGACAGCTAGCTCAGTCCTAGGTATAATGCTAGCCGTGGGTTTTCCCAACCAAAGTTTTAGAGCTAGAAATAGCAAGTTAAAATAAG
casC	CCTTCATGTCTGAACCGCGACGA	TCGTCGCGGTTCAGACATGA	TTGACAGCTAGCTCAGTCCTAGGTATAATGCTAGCTCGTCGCGGTTCAGACATGAGTTTTAGAGCTAGAAATAGCAAGTTAAAATAAG
casD	CCAATGCAAGCCTGGGGGCAGCC	GGCTGCCCCCAGGCTTGCAT	TTGACAGCTAGCTCAGTCCTAGGTATAATGCTAGCGGCTGCCCCCAGGCTTGCATGTTTTAGAGCTAGAAATAGCAAGTTAAAATAAG
casE	CCAGGGCCTGGAGCAGGGATCTT	AAGATCCCTGCTCCAGGCCC	TTGACAGCTAGCTCAGTCCTAGGTATAATGCTAGCAAGATCCCTGCTCCAGGCCCGTTTTAGAGCTAGAAATAGCAAGTTAAAATAAG
cbdA	CCCCTTACCCTGGGGCTGATTTT	AAAATCAGCCCCAGGGTAAG	TTGACAGCTAGCTCAGTCCTAGGTATAATGCTAGCAAAATCAGCCCCAGGGTAAGGTTTTAGAGCTAGAAATAGCAAGTTAAAATAAG
cbdB	CCGACGGATTTGACATGGGGATC	GATCCCCATGTCAAATCCGT	TTGACAGCTAGCTCAGTCCTAGGTATAATGCTAGCGATCCCCATGTCAAATCCGTGTTTTAGAGCTAGAAATAGCAAGTTAAAATAAG
cbdX	CCACCCTTGTGTTGGTATGGCTG	CAGCCATACCAACACAAGGG	TTGACAGCTAGCTCAGTCCTAGGTATAATGCTAGCCAGCCATACCAACACAAGGGGTTTTAGAGCTAGAAATAGCAAGTTAAAATAAG
cbeA	CCCCGGGACAACACTTCCCGACG	CGTCGGGAAGTGTTGTCCCG	TTGACAGCTAGCTCAGTCCTAGGTATAATGCTAGCCGTCGGGAAGTGTTGTCCCGGTTTTAGAGCTAGAAATAGCAAGTTAAAATAAG
cbl	CCGCGAGGCTGCACGTCAGGATT	AATCCTGACGTGCAGCCTCG	TTGACAGCTAGCTCAGTCCTAGGTATAATGCTAGCAATCCTGACGTGCAGCCTCGGTTTTAGAGCTAGAAATAGCAAGTTAAAATAAG
cbpA	CCGCCTATCGTCGACTTGCCCGC	GCGGGCAAGTCGACGATAGG	TTGACAGCTAGCTCAGTCCTAGGTATAATGCTAGCGCGGGCAAGTCGACGATAGGGTTTTAGAGCTAGAAATAGCAAGTTAAAATAAG
cbpM	CCGCGTGAGATCCAGGAAACAAC	GTTGTTTCCTGGATCTCACG	TTGACAGCTAGCTCAGTCCTAGGTATAATGCTAGCGTTGTTTCCTGGATCTCACGGTTTTAGAGCTAGAAATAGCAAGTTAAAATAAG
cbrA	CCTCGGCCCGGCAGGATCGGCGT	ACGCCGATCCTGCCGGGCCG	TTGACAGCTAGCTCAGTCCTAGGTATAATGCTAGCACGCCGATCCTGCCGGGCCGGTTTTAGAGCTAGAAATAGCAAGTTAAAATAAG
cbrB	CCTCTACATATTCTTCGCAAAAG	CTTTTGCGAAGAATATGTAG	TTGACAGCTAGCTCAGTCCTAGGTATAATGCTAGCCTTTTGCGAAGAATATGTAGGTTTTAGAGCTAGAAATAGCAAGTTAAAATAAG
cbrC	CCGTAGAGTGCGATTGCTGTGAA	TTCACAGCAATCGCACTCTA	TTGACAGCTAGCTCAGTCCTAGGTATAATGCTAGCTTCACAGCAATCGCACTCTAGTTTTAGAGCTAGAAATAGCAAGTTAAAATAAG
cbtA	CCCGTCTCCTGTTGAAATCTGGC	GCCAGATTTCAACAGGAGAC	TTGACAGCTAGCTCAGTCCTAGGTATAATGCTAGCGCCAGATTTCAACAGGAGACGTTTTAGAGCTAGAAATAGCAAGTTAAAATAAG
cca	CCGGTCAAAGACAGAGATTGGGT	ACCCAATCTCTGTCTTTGAC	TTGACAGCTAGCTCAGTCCTAGGTATAATGCTAGCACCCAATCTCTGTCTTTGACGTTTTAGAGCTAGAAATAGCAAGTTAAAATAAG
ccmA	CCTTATTTAGTGGCTTGTCATTT	AAATGACAAGCCACTAAATA	TTGACAGCTAGCTCAGTCCTAGGTATAATGCTAGCAAATGACAAGCCACTAAATAGTTTTAGAGCTAGAAATAGCAAGTTAAAATAAG
ccmB	CCGTCTTGAGCTGCGTGTAGCGT	ACGCTACACGCAGCTCAAGA	TTGACAGCTAGCTCAGTCCTAGGTATAATGCTAGCACGCTACACGCAGCTCAAGAGTTTTAGAGCTAGAAATAGCAAGTTAAAATAAG
ccmC	CCACGGCTGTATCAAATCTGTGG	CCACAGATTTGATACAGCCG	TTGACAGCTAGCTCAGTCCTAGGTATAATGCTAGCCCACAGATTTGATACAGCCGGTTTTAGAGCTAGAAATAGCAAGTTAAAATAAG
ccmD	CCCCTGCATTTGCTTCCTGGAAT	ATTCCAGGAAGCAAATGCAG	TTGACAGCTAGCTCAGTCCTAGGTATAATGCTAGCATTCCAGGAAGCAAATGCAGGTTTTAGAGCTAGAAATAGCAAGTTAAAATAAG
ccmE	CCGCTTGTGGATTGCCTGTGCCG	CGGCACAGGCAATCCACAAG	TTGACAGCTAGCTCAGTCCTAGGTATAATGCTAGCCGGCACAGGCAATCCACAAGGTTTTAGAGCTAGAAATAGCAAGTTAAAATAAG
ccmF	CCGTGTATCCGCTATGGGGCGTG	CACGCCCCATAGCGGATACA	TTGACAGCTAGCTCAGTCCTAGGTATAATGCTAGCCACGCCCCATAGCGGATACAGTTTTAGAGCTAGAAATAGCAAGTTAAAATAAG
ccmH	CCGTCAGCTCACTGAAGAACTGC	GCAGTTCTTCAGTGAGCTGA	TTGACAGCTAGCTCAGTCCTAGGTATAATGCTAGCGCAGTTCTTCAGTGAGCTGAGTTTTAGAGCTAGAAATAGCAAGTTAAAATAAG
cdaR	CCGTGGGCGAATTATCGGCAGCG	CGCTGCCGATAATTCGCCCA	TTGACAGCTAGCTCAGTCCTAGGTATAATGCTAGCCGCTGCCGATAATTCGCCCAGTTTTAGAGCTAGAAATAGCAAGTTAAAATAAG
cdd	CCAACTTGCGGATAACTTGCAAT	ATTGCAAGTTATCCGCAAGT	TTGACAGCTAGCTCAGTCCTAGGTATAATGCTAGCATTGCAAGTTATCCGCAAGTGTTTTAGAGCTAGAAATAGCAAGTTAAAATAAG
cdh	CCTTGAGGAATGTTTGCCCAATC	GATTGGGCAAACATTCCTCA	TTGACAGCTAGCTCAGTCCTAGGTATAATGCTAGCGATTGGGCAAACATTCCTCAGTTTTAGAGCTAGAAATAGCAAGTTAAAATAAG
cdsA	CCACTCGTTCGCAGCGAGTATGG	CCATACTCGCTGCGAACGAG	TTGACAGCTAGCTCAGTCCTAGGTATAATGCTAGCCCATACTCGCTGCGAACGAGGTTTTAGAGCTAGAAATAGCAAGTTAAAATAAG
cedA	CCCACGCACGGAACCCGCGCCGC	GCGGCGCGGGTTCCGTGCGT	TTGACAGCTAGCTCAGTCCTAGGTATAATGCTAGCGCGGCGCGGGTTCCGTGCGTGTTTTAGAGCTAGAAATAGCAAGTTAAAATAAG
cfa	CCGGTATAGCCATTAACGGTTCT	AGAACCGTTAATGGCTATAC	TTGACAGCTAGCTCAGTCCTAGGTATAATGCTAGCAGAACCGTTAATGGCTATACGTTTTAGAGCTAGAAATAGCAAGTTAAAATAAG
chaA	CCAGACACTACCAGTGGTCATTG	CAATGACCACTGGTAGTGTC	TTGACAGCTAGCTCAGTCCTAGGTATAATGCTAGCCAATGACCACTGGTAGTGTCGTTTTAGAGCTAGAAATAGCAAGTTAAAATAAG
chaB	CCGTCTCATGCCCAGGATATCTA	TAGATATCCTGGGCATGAGA	TTGACAGCTAGCTCAGTCCTAGGTATAATGCTAGCTAGATATCCTGGGCATGAGAGTTTTAGAGCTAGAAATAGCAAGTTAAAATAAG
chaC	CCGATTGTAAAACGGCATTTGGT	ACCAAATGCCGTTTTACAAT	TTGACAGCTAGCTCAGTCCTAGGTATAATGCTAGCACCAAATGCCGTTTTACAATGTTTTAGAGCTAGAAATAGCAAGTTAAAATAAG
chbA	CCGGACAAGCGCGCAGCCTGGCG	CGCCAGGCTGCGCGCTTGTC	TTGACAGCTAGCTCAGTCCTAGGTATAATGCTAGCCGCCAGGCTGCGCGCTTGTCGTTTTAGAGCTAGAAATAGCAAGTTAAAATAAG
chbB	CCTCTTTACTGGTATCAAAAATG	CATTTTTGATACCAGTAAAG	TTGACAGCTAGCTCAGTCCTAGGTATAATGCTAGCCATTTTTGATACCAGTAAAGGTTTTAGAGCTAGAAATAGCAAGTTAAAATAAG
chbC	CCACACGTTAATGCAATCAAAAA	TTTTTGATTGCATTAACGTG	TTGACAGCTAGCTCAGTCCTAGGTATAATGCTAGCTTTTTGATTGCATTAACGTGGTTTTAGAGCTAGAAATAGCAAGTTAAAATAAG
chbF	CCCCGGAGTTACTGGAAGGATTT	AAATCCTTCCAGTAACTCCG	TTGACAGCTAGCTCAGTCCTAGGTATAATGCTAGCAAATCCTTCCAGTAACTCCGGTTTTAGAGCTAGAAATAGCAAGTTAAAATAAG
chbG	CCTGTCGCAATGGGATTGTCACG	CGTGACAATCCCATTGCGAC	TTGACAGCTAGCTCAGTCCTAGGTATAATGCTAGCCGTGACAATCCCATTGCGACGTTTTAGAGCTAGAAATAGCAAGTTAAAATAAG
chbR	CCATGTGTTTATCTATAACAAAA	TTTTGTTATAGATAAACACA	TTGACAGCTAGCTCAGTCCTAGGTATAATGCTAGCTTTTGTTATAGATAAACACAGTTTTAGAGCTAGAAATAGCAAGTTAAAATAAG
cheA	CCACTCGATCAAAGGAGGGGCAG	CTGCCCCTCCTTTGATCGAG	TTGACAGCTAGCTCAGTCCTAGGTATAATGCTAGCCTGCCCCTCCTTTGATCGAGGTTTTAGAGCTAGAAATAGCAAGTTAAAATAAG
cheB	CCATAGCGACATGGAAATGGTGG	CCACCATTTCCATGTCGCTA	TTGACAGCTAGCTCAGTCCTAGGTATAATGCTAGCCCACCATTTCCATGTCGCTAGTTTTAGAGCTAGAAATAGCAAGTTAAAATAAG
cheR	CCTGTGGGCAAACGTCTTTATTG	CAATAAAGACGTTTGCCCAC	TTGACAGCTAGCTCAGTCCTAGGTATAATGCTAGCCAATAAAGACGTTTGCCCACGTTTTAGAGCTAGAAATAGCAAGTTAAAATAAG
cheW	CCGTGGCTACGATCAGGTAACAC	GTGTTACCTGATCGTAGCCA	TTGACAGCTAGCTCAGTCCTAGGTATAATGCTAGCGTGTTACCTGATCGTAGCCAGTTTTAGAGCTAGAAATAGCAAGTTAAAATAAG
cheY	CCATGCGACGCATAGTGCGTAAC	GTTACGCACTATGCGTCGCA	TTGACAGCTAGCTCAGTCCTAGGTATAATGCTAGCGTTACGCACTATGCGTCGCAGTTTTAGAGCTAGAAATAGCAAGTTAAAATAAG
cheZ	CCATCCCCGATGCGCGCGATCGT	ACGATCGCGCGCATCGGGGA	TTGACAGCTAGCTCAGTCCTAGGTATAATGCTAGCACGATCGCGCGCATCGGGGAGTTTTAGAGCTAGAAATAGCAAGTTAAAATAAG
chiA	CCAACAAGGTGGTAATAAATATC	GATATTTATTACCACCTTGT	TTGACAGCTAGCTCAGTCCTAGGTATAATGCTAGCGATATTTATTACCACCTTGTGTTTTAGAGCTAGAAATAGCAAGTTAAAATAAG
chiP	CCGGAGGCTCGCGCCGAAGGATT	AATCCTTCGGCGCGAGCCTC	TTGACAGCTAGCTCAGTCCTAGGTATAATGCTAGCAATCCTTCGGCGCGAGCCTCGTTTTAGAGCTAGAAATAGCAAGTTAAAATAAG
chiQ	CCGCACAAGGTTCGCCAGAAAAA	TTTTTCTGGCGAACCTTGTG	TTGACAGCTAGCTCAGTCCTAGGTATAATGCTAGCTTTTTCTGGCGAACCTTGTGGTTTTAGAGCTAGAAATAGCAAGTTAAAATAAG
cho	CCGCTCTATATCGGCAAAAGCGT	ACGCTTTTGCCGATATAGAG	TTGACAGCTAGCTCAGTCCTAGGTATAATGCTAGCACGCTTTTGCCGATATAGAGGTTTTAGAGCTAGAAATAGCAAGTTAAAATAAG
chpB	CCGTTCAAGCCTTTAATCAACTG	CAGTTGATTAAAGGCTTGAA	TTGACAGCTAGCTCAGTCCTAGGTATAATGCTAGCCAGTTGATTAAAGGCTTGAAGTTTTAGAGCTAGAAATAGCAAGTTAAAATAAG
chpS	CCATAAAAAGATGGGGGAACAGT	ACTGTTCCCCCATCTTTTTA	TTGACAGCTAGCTCAGTCCTAGGTATAATGCTAGCACTGTTCCCCCATCTTTTTAGTTTTAGAGCTAGAAATAGCAAGTTAAAATAAG
chrR	CCCTTGTATGACGCTGACGTACA	TGTACGTCAGCGTCATACAA	TTGACAGCTAGCTCAGTCCTAGGTATAATGCTAGCTGTACGTCAGCGTCATACAAGTTTTAGAGCTAGAAATAGCAAGTTAAAATAAG
cirA	CCTGTGTTAGCGGTCGATGATGA	TCATCATCGACCGCTAACAC	TTGACAGCTAGCTCAGTCCTAGGTATAATGCTAGCTCATCATCGACCGCTAACACGTTTTAGAGCTAGAAATAGCAAGTTAAAATAAG
citA	CCAAAGACTGGCATTTCCGCTGC	GCAGCGGAAATGCCAGTCTT	TTGACAGCTAGCTCAGTCCTAGGTATAATGCTAGCGCAGCGGAAATGCCAGTCTTGTTTTAGAGCTAGAAATAGCAAGTTAAAATAAG
citB	CCTATTGATCGTTGAGGACGAAA	TTTCGTCCTCAACGATCAAT	TTGACAGCTAGCTCAGTCCTAGGTATAATGCTAGCTTTCGTCCTCAACGATCAATGTTTTAGAGCTAGAAATAGCAAGTTAAAATAAG
citC	CCCAATTCCTGCATGAAAATGAT	ATCATTTTCATGCAGGAATT	TTGACAGCTAGCTCAGTCCTAGGTATAATGCTAGCATCATTTTCATGCAGGAATTGTTTTAGAGCTAGAAATAGCAAGTTAAAATAAG
citD	CCTTGAGTCTGGGGATGTGATGA	TCATCACATCCCCAGACTCA	TTGACAGCTAGCTCAGTCCTAGGTATAATGCTAGCTCATCACATCCCCAGACTCAGTTTTAGAGCTAGAAATAGCAAGTTAAAATAAG
citE	CCGTAGCATTGCGTGAAAAAGAC	GTCTTTTTCACGCAATGCTA	TTGACAGCTAGCTCAGTCCTAGGTATAATGCTAGCGTCTTTTTCACGCAATGCTAGTTTTAGAGCTAGAAATAGCAAGTTAAAATAAG
citF	CCTGGAATCGTCGCGCTGAATGC	GCATTCAGCGCGACGATTCC	TTGACAGCTAGCTCAGTCCTAGGTATAATGCTAGCGCATTCAGCGCGACGATTCCGTTTTAGAGCTAGAAATAGCAAGTTAAAATAAG
citG	CCAGGCCTCGTGGATCGCATTAA	TTAATGCGATCCACGAGGCC	TTGACAGCTAGCTCAGTCCTAGGTATAATGCTAGCTTAATGCGATCCACGAGGCCGTTTTAGAGCTAGAAATAGCAAGTTAAAATAAG
citT	CCCTGTCCCCGACGGTATGCCGC	GCGGCATACCGTCGGGGACA	TTGACAGCTAGCTCAGTCCTAGGTATAATGCTAGCGCGGCATACCGTCGGGGACAGTTTTAGAGCTAGAAATAGCAAGTTAAAATAAG
citX	CCGATTAAAGACAGCGAGGTCAC	GTGACCTCGCTGTCTTTAAT	TTGACAGCTAGCTCAGTCCTAGGTATAATGCTAGCGTGACCTCGCTGTCTTTAATGTTTTAGAGCTAGAAATAGCAAGTTAAAATAAG
clcA	CCTCTTTAGAAACACCGCAGGCC	GGCCTGCGGTGTTTCTAAAG	TTGACAGCTAGCTCAGTCCTAGGTATAATGCTAGCGGCCTGCGGTGTTTCTAAAGGTTTTAGAGCTAGAAATAGCAAGTTAAAATAAG
clcB	CCGTCTGCTTATCGCAACAGTCG	CGACTGTTGCGATAAGCAGA	TTGACAGCTAGCTCAGTCCTAGGTATAATGCTAGCCGACTGTTGCGATAAGCAGAGTTTTAGAGCTAGAAATAGCAAGTTAAAATAAG
clpA	CCGTCATGAGTTTATGACCGTCG	CGACGGTCATAAACTCATGA	TTGACAGCTAGCTCAGTCCTAGGTATAATGCTAGCCGACGGTCATAAACTCATGAGTTTTAGAGCTAGAAATAGCAAGTTAAAATAAG
clpB	CCCAATCACTTGCACTCGGGCAC	GTGCCCGAGTGCAAGTGATT	TTGACAGCTAGCTCAGTCCTAGGTATAATGCTAGCGTGCCCGAGTGCAAGTGATTGTTTTAGAGCTAGAAATAGCAAGTTAAAATAAG
clpP	CCTCACGCGGTGAGCGCTCTTTT	AAAAGAGCGCTCACCGCGTG	TTGACAGCTAGCTCAGTCCTAGGTATAATGCTAGCAAAAGAGCGCTCACCGCGTGGTTTTAGAGCTAGAAATAGCAAGTTAAAATAAG
clpS	CCATCTATGTATAAAGTGATATT	AATATCACTTTATACATAGA	TTGACAGCTAGCTCAGTCCTAGGTATAATGCTAGCAATATCACTTTATACATAGAGTTTTAGAGCTAGAAATAGCAAGTTAAAATAAG
clpX	CCATCCGTGTATATCTGCGACGA	TCGTCGCAGATATACACGGA	TTGACAGCTAGCTCAGTCCTAGGTATAATGCTAGCTCGTCGCAGATATACACGGAGTTTTAGAGCTAGAAATAGCAAGTTAAAATAAG
clsA	CCGTTAGTCGGAATTATTGCCTA	TAGGCAATAATTCCGACTAA	TTGACAGCTAGCTCAGTCCTAGGTATAATGCTAGCTAGGCAATAATTCCGACTAAGTTTTAGAGCTAGAAATAGCAAGTTAAAATAAG
clsB	CCGCGGTGTTTAAGGCGATTGGC	GCCAATCGCCTTAAACACCG	TTGACAGCTAGCTCAGTCCTAGGTATAATGCTAGCGCCAATCGCCTTAAACACCGGTTTTAGAGCTAGAAATAGCAAGTTAAAATAAG
clsC	CCACTGTGTTCGCAACATCCCGG	CCGGGATGTTGCGAACACAG	TTGACAGCTAGCTCAGTCCTAGGTATAATGCTAGCCCGGGATGTTGCGAACACAGGTTTTAGAGCTAGAAATAGCAAGTTAAAATAAG
cmk	CCTTGTGTAAGGCTATGGCGGAA	TTCCGCCATAGCCTTACACA	TTGACAGCTAGCTCAGTCCTAGGTATAATGCTAGCTTCCGCCATAGCCTTACACAGTTTTAGAGCTAGAAATAGCAAGTTAAAATAAG
cmoA	CCGCGACACGCTATTTTCTGCCC	GGGCAGAAAATAGCGTGTCG	TTGACAGCTAGCTCAGTCCTAGGTATAATGCTAGCGGGCAGAAAATAGCGTGTCGGTTTTAGAGCTAGAAATAGCAAGTTAAAATAAG
cmoB	CCAAAAATCATCTTTCACACTGG	CCAGTGTGAAAGATGATTTT	TTGACAGCTAGCTCAGTCCTAGGTATAATGCTAGCCCAGTGTGAAAGATGATTTTGTTTTAGAGCTAGAAATAGCAAGTTAAAATAAG
cmtA	CCTAACGAACATTTCGCCAAAAT	ATTTTGGCGAAATGTTCGTT	TTGACAGCTAGCTCAGTCCTAGGTATAATGCTAGCATTTTGGCGAAATGTTCGTTGTTTTAGAGCTAGAAATAGCAAGTTAAAATAAG
cmtB	CCATTAACAATGGCCCTTATTAT	ATAATAAGGGCCATTGTTAA	TTGACAGCTAGCTCAGTCCTAGGTATAATGCTAGCATAATAAGGGCCATTGTTAAGTTTTAGAGCTAGAAATAGCAAGTTAAAATAAG
cnu	CCATCTTAATTACACCCTGACGG	CCGTCAGGGTGTAATTAAGA	TTGACAGCTAGCTCAGTCCTAGGTATAATGCTAGCCCGTCAGGGTGTAATTAAGAGTTTTAGAGCTAGAAATAGCAAGTTAAAATAAG
coaA	CCGTACCTATGACGTTATCGGAA	TTCCGATAACGTCATAGGTA	TTGACAGCTAGCTCAGTCCTAGGTATAATGCTAGCTTCCGATAACGTCATAGGTAGTTTTAGAGCTAGAAATAGCAAGTTAAAATAAG
coaD	CCCAGTAAAAAACCGATGTTTAC	GTAAACATCGGTTTTTTACT	TTGACAGCTAGCTCAGTCCTAGGTATAATGCTAGCGTAAACATCGGTTTTTTACTGTTTTAGAGCTAGAAATAGCAAGTTAAAATAAG
coaE	CCTTAACGGGAGGCATTGGCAGT	ACTGCCAATGCCTCCCGTTA	TTGACAGCTAGCTCAGTCCTAGGTATAATGCTAGCACTGCCAATGCCTCCCGTTAGTTTTAGAGCTAGAAATAGCAAGTTAAAATAAG
cobB	CCAAGAGTACTCGTACTGACAGG	CCTGTCAGTACGAGTACTCT	TTGACAGCTAGCTCAGTCCTAGGTATAATGCTAGCCCTGTCAGTACGAGTACTCTGTTTTAGAGCTAGAAATAGCAAGTTAAAATAAG
cobC	CCCACCCCCCTGACCGCGCGCGG	CCGCGCGCGGTCAGGGGGGT	TTGACAGCTAGCTCAGTCCTAGGTATAATGCTAGCCCGCGCGCGGTCAGGGGGGTGTTTTAGAGCTAGAAATAGCAAGTTAAAATAAG
cobS	CCCAGGGACTGGATTTCGAGCAT	ATGCTCGAAATCCAGTCCCT	TTGACAGCTAGCTCAGTCCTAGGTATAATGCTAGCATGCTCGAAATCCAGTCCCTGTTTTAGAGCTAGAAATAGCAAGTTAAAATAAG
cobT	CCGCTATGTCGCGTGCACAACGG	CCGTTGTGCACGCGACATAG	TTGACAGCTAGCTCAGTCCTAGGTATAATGCTAGCCCGTTGTGCACGCGACATAGGTTTTAGAGCTAGAAATAGCAAGTTAAAATAAG
cobU	CCGCCCGGAGCACTGGCGCACAG	CTGTGCGCCAGTGCTCCGGG	TTGACAGCTAGCTCAGTCCTAGGTATAATGCTAGCCTGTGCGCCAGTGCTCCGGGGTTTTAGAGCTAGAAATAGCAAGTTAAAATAAG
codA	CCCATAACTGAAAACAGCCTGGA	TCCAGGCTGTTTTCAGTTAT	TTGACAGCTAGCTCAGTCCTAGGTATAATGCTAGCTCCAGGCTGTTTTCAGTTATGTTTTAGAGCTAGAAATAGCAAGTTAAAATAAG
codB	CCGGTCTTAGCTATCATGATTTC	GAAATCATGATAGCTAAGAC	TTGACAGCTAGCTCAGTCCTAGGTATAATGCTAGCGAAATCATGATAGCTAAGACGTTTTAGAGCTAGAAATAGCAAGTTAAAATAAG
cof	CCTCTCTACTTTGGCGCGACTGC	GCAGTCGCGCCAAAGTAGAG	TTGACAGCTAGCTCAGTCCTAGGTATAATGCTAGCGCAGTCGCGCCAAAGTAGAGGTTTTAGAGCTAGAAATAGCAAGTTAAAATAAG
cohE	CCACTATGATTGATCGCGAGCCA	TGGCTCGCGATCAATCATAG	TTGACAGCTAGCTCAGTCCTAGGTATAATGCTAGCTGGCTCGCGATCAATCATAGGTTTTAGAGCTAGAAATAGCAAGTTAAAATAAG
copA	CCCTGGACGGCCTGTCCTGCGGT	ACCGCAGGACAGGCCGTCCA	TTGACAGCTAGCTCAGTCCTAGGTATAATGCTAGCACCGCAGGACAGGCCGTCCAGTTTTAGAGCTAGAAATAGCAAGTTAAAATAAG
corA	CCCCTTGTAAATGCAGTATGGAT	ATCCATACTGCATTTACAAG	TTGACAGCTAGCTCAGTCCTAGGTATAATGCTAGCATCCATACTGCATTTACAAGGTTTTAGAGCTAGAAATAGCAAGTTAAAATAAG
cpdA	CCGACACTCACCTGTTTGCACAA	TTGTGCAAACAGGTGAGTGT	TTGACAGCTAGCTCAGTCCTAGGTATAATGCTAGCTTGTGCAAACAGGTGAGTGTGTTTTAGAGCTAGAAATAGCAAGTTAAAATAAG
cpdB	CCACTGATCTGCATAGCAACATG	CATGTTGCTATGCAGATCAG	TTGACAGCTAGCTCAGTCCTAGGTATAATGCTAGCCATGTTGCTATGCAGATCAGGTTTTAGAGCTAGAAATAGCAAGTTAAAATAAG
cpsB	CCGCTTATGGCCGCTTTCCCGCG	CGCGGGAAAGCGGCCATAAG	TTGACAGCTAGCTCAGTCCTAGGTATAATGCTAGCCGCGGGAAAGCGGCCATAAGGTTTTAGAGCTAGAAATAGCAAGTTAAAATAAG
cpsG	CCATTGTGTTAGGCGGTGATGTC	GACATCACCGCCTAACACAA	TTGACAGCTAGCTCAGTCCTAGGTATAATGCTAGCGACATCACCGCCTAACACAAGTTTTAGAGCTAGAAATAGCAAGTTAAAATAAG
cptA	CCCTGGCCACTCAGTTACACCCC	GGGGTGTAACTGAGTGGCCA	TTGACAGCTAGCTCAGTCCTAGGTATAATGCTAGCGGGGTGTAACTGAGTGGCCAGTTTTAGAGCTAGAAATAGCAAGTTAAAATAAG
cpxA	CCGAGCTTCTGGATAGCGAACAG	CTGTTCGCTATCCAGAAGCT	TTGACAGCTAGCTCAGTCCTAGGTATAATGCTAGCCTGTTCGCTATCCAGAAGCTGTTTTAGAGCTAGAAATAGCAAGTTAAAATAAG
cpxP	CCATATGTTCGACGGCATAAGTT	AACTTATGCCGTCGAACATA	TTGACAGCTAGCTCAGTCCTAGGTATAATGCTAGCAACTTATGCCGTCGAACATAGTTTTAGAGCTAGAAATAGCAAGTTAAAATAAG
cpxR	CCGAGAGCTGACTTCCCTATTAA	TTAATAGGGAAGTCAGCTCT	TTGACAGCTAGCTCAGTCCTAGGTATAATGCTAGCTTAATAGGGAAGTCAGCTCTGTTTTAGAGCTAGAAATAGCAAGTTAAAATAAG
cra	CCGTGTGAGCGACAAAACCGTTG	CAACGGTTTTGTCGCTCACA	TTGACAGCTAGCTCAGTCCTAGGTATAATGCTAGCCAACGGTTTTGTCGCTCACAGTTTTAGAGCTAGAAATAGCAAGTTAAAATAAG
creA	CCATTGGCTCATGCAGAAGAGAT	ATCTCTTCTGCATGAGCCAA	TTGACAGCTAGCTCAGTCCTAGGTATAATGCTAGCATCTCTTCTGCATGAGCCAAGTTTTAGAGCTAGAAATAGCAAGTTAAAATAAG
creB	CCGTCGAGGTCTTTGAGCGAGGC	GCCTCGCTCAAAGACCTCGA	TTGACAGCTAGCTCAGTCCTAGGTATAATGCTAGCGCCTCGCTCAAAGACCTCGAGTTTTAGAGCTAGAAATAGCAAGTTAAAATAAG
creC	CCTGGTTCGTACTGGCCATTTTT	AAAAATGGCCAGTACGAACC	TTGACAGCTAGCTCAGTCCTAGGTATAATGCTAGCAAAAATGGCCAGTACGAACCGTTTTAGAGCTAGAAATAGCAAGTTAAAATAAG
creD	CCAAAGTACCAGCGGGCCGCAAA	TTTGCGGCCCGCTGGTACTT	TTGACAGCTAGCTCAGTCCTAGGTATAATGCTAGCTTTGCGGCCCGCTGGTACTTGTTTTAGAGCTAGAAATAGCAAGTTAAAATAAG
crfC	CCCTGGAGTCAGCCTAATATCGC	GCGATATTAGGCTGACTCCA	TTGACAGCTAGCTCAGTCCTAGGTATAATGCTAGCGCGATATTAGGCTGACTCCAGTTTTAGAGCTAGAAATAGCAAGTTAAAATAAG
crl	CCGCACTAGGCCCGTATATTCGT	ACGAATATACGGGCCTAGTG	TTGACAGCTAGCTCAGTCCTAGGTATAATGCTAGCACGAATATACGGGCCTAGTGGTTTTAGAGCTAGAAATAGCAAGTTAAAATAAG
croE	CCTGGCTACTTACGGCTGGTTTT	AAAACCAGCCGTAAGTAGCC	TTGACAGCTAGCTCAGTCCTAGGTATAATGCTAGCAAAACCAGCCGTAAGTAGCCGTTTTAGAGCTAGAAATAGCAAGTTAAAATAAG
crp	CCATCCAAGAGCACGCTTATTCA	TGAATAAGCGTGCTCTTGGA	TTGACAGCTAGCTCAGTCCTAGGTATAATGCTAGCTGAATAAGCGTGCTCTTGGAGTTTTAGAGCTAGAAATAGCAAGTTAAAATAAG
crr	CCGGAACTATTGAGATCATTGCT	AGCAATGATCTCAATAGTTC	TTGACAGCTAGCTCAGTCCTAGGTATAATGCTAGCAGCAATGATCTCAATAGTTCGTTTTAGAGCTAGAAATAGCAAGTTAAAATAAG
csdA	CCCAGTTTCCCGCACTACAGGAT	ATCCTGTAGTGCGGGAAACT	TTGACAGCTAGCTCAGTCCTAGGTATAATGCTAGCATCCTGTAGTGCGGGAAACTGTTTTAGAGCTAGAAATAGCAAGTTAAAATAAG
csdE	CCGCAATTCGCCGGACATCCGTT	AACGGATGTCCGGCGAATTG	TTGACAGCTAGCTCAGTCCTAGGTATAATGCTAGCAACGGATGTCCGGCGAATTGGTTTTAGAGCTAGAAATAGCAAGTTAAAATAAG
csgA	CCCAAATTCTGAGCTGAACATTT	AAATGTTCAGCTCAGAATTT	TTGACAGCTAGCTCAGTCCTAGGTATAATGCTAGCAAATGTTCAGCTCAGAATTTGTTTTAGAGCTAGAAATAGCAAGTTAAAATAAG
csgB	CCATAATTGGTCAAGCTGGGACT	AGTCCCAGCTTGACCAATTA	TTGACAGCTAGCTCAGTCCTAGGTATAATGCTAGCAGTCCCAGCTTGACCAATTAGTTTTAGAGCTAGAAATAGCAAGTTAAAATAAG
csgC	CCCAGCAAGGGGATGTGTATACC	GGTATACACATCCCCTTGCT	TTGACAGCTAGCTCAGTCCTAGGTATAATGCTAGCGGTATACACATCCCCTTGCTGTTTTAGAGCTAGAAATAGCAAGTTAAAATAAG
csgD	CCATAGTATTCATGGTCATACAT	ATGTATGACCATGAATACTA	TTGACAGCTAGCTCAGTCCTAGGTATAATGCTAGCATGTATGACCATGAATACTAGTTTTAGAGCTAGAAATAGCAAGTTAAAATAAG
csgE	CCGAGCCTTTAGTGATAAATGGG	CCCATTTATCACTAAAGGCT	TTGACAGCTAGCTCAGTCCTAGGTATAATGCTAGCCCCATTTATCACTAAAGGCTGTTTTAGAGCTAGAAATAGCAAGTTAAAATAAG
csgF	CCCAAAACTCTTATAAAGATCCG	CGGATCTTTATAAGAGTTTT	TTGACAGCTAGCTCAGTCCTAGGTATAATGCTAGCCGGATCTTTATAAGAGTTTTGTTTTAGAGCTAGAAATAGCAAGTTAAAATAAG
csgG	CCCGCCTAAAGAAGCCGCCAGAC	GTCTGGCGGCTTCTTTAGGC	TTGACAGCTAGCTCAGTCCTAGGTATAATGCTAGCGTCTGGCGGCTTCTTTAGGCGTTTTAGAGCTAGAAATAGCAAGTTAAAATAAG
csiD	CCGAGTGGCCCGTGCAGGCGCTG	CAGCGCCTGCACGGGCCACT	TTGACAGCTAGCTCAGTCCTAGGTATAATGCTAGCCAGCGCCTGCACGGGCCACTGTTTTAGAGCTAGAAATAGCAAGTTAAAATAAG
csiE	CCATCTGTCCTTTCGGCTCCCCA	TGGGGAGCCGAAAGGACAGA	TTGACAGCTAGCTCAGTCCTAGGTATAATGCTAGCTGGGGAGCCGAAAGGACAGAGTTTTAGAGCTAGAAATAGCAAGTTAAAATAAG
csiR	CCATTACGTCTCTGGATGGCTAT	ATAGCCATCCAGAGACGTAA	TTGACAGCTAGCTCAGTCCTAGGTATAATGCTAGCATAGCCATCCAGAGACGTAAGTTTTAGAGCTAGAAATAGCAAGTTAAAATAAG
cspA	CCAGAACGATGGTTACAAATCTC	GAGATTTGTAACCATCGTTC	TTGACAGCTAGCTCAGTCCTAGGTATAATGCTAGCGAGATTTGTAACCATCGTTCGTTTTAGAGCTAGAAATAGCAAGTTAAAATAAG
cspB	CCTTATTTGAAGGTCAAAAGGTT	AACCTTTTGACCTTCAAATA	TTGACAGCTAGCTCAGTCCTAGGTATAATGCTAGCAACCTTTTGACCTTCAAATAGTTTTAGAGCTAGAAATAGCAAGTTAAAATAAG
cspC	CCGCTATCCAGGGTAATGGCTTC	GAAGCCATTACCCTGGATAG	TTGACAGCTAGCTCAGTCCTAGGTATAATGCTAGCGAAGCCATTACCCTGGATAGGTTTTAGAGCTAGAAATAGCAAGTTAAAATAAG
cspD	CCAAAGGGTTTGGTTTCATCTGC	GCAGATGAAACCAAACCCTT	TTGACAGCTAGCTCAGTCCTAGGTATAATGCTAGCGCAGATGAAACCAAACCCTTGTTTTAGAGCTAGAAATAGCAAGTTAAAATAAG
cspE	CCAAAGGATTCGGTTTCATTACT	AGTAATGAAACCGAATCCTT	TTGACAGCTAGCTCAGTCCTAGGTATAATGCTAGCAGTAATGAAACCGAATCCTTGTTTTAGAGCTAGAAATAGCAAGTTAAAATAAG
cspF	CCATCCGATGGTCGTATCGATGT	ACATCGATACGACCATCGGA	TTGACAGCTAGCTCAGTCCTAGGTATAATGCTAGCACATCGATACGACCATCGGAGTTTTAGAGCTAGAAATAGCAAGTTAAAATAAG
cspG	CCATCCAGAGCAATGAATTCCGC	GCGGAATTCATTGCTCTGGA	TTGACAGCTAGCTCAGTCCTAGGTATAATGCTAGCGCGGAATTCATTGCTCTGGAGTTTTAGAGCTAGAAATAGCAAGTTAAAATAAG
cspH	CCCCTCCGACGGTCGTAAAGAAG	CTTCTTTACGACCGTCGGAG	TTGACAGCTAGCTCAGTCCTAGGTATAATGCTAGCCTTCTTTACGACCGTCGGAGGTTTTAGAGCTAGAAATAGCAAGTTAAAATAAG
cspI	CCCTGAAAAAGGTTTTGGTTTCA	TGAAACCAAAACCTTTTTCA	TTGACAGCTAGCTCAGTCCTAGGTATAATGCTAGCTGAAACCAAAACCTTTTTCAGTTTTAGAGCTAGAAATAGCAAGTTAAAATAAG
csrA	CCGAAGGAAGTTTCTGTTCACCG	CGGTGAACAGAAACTTCCTT	TTGACAGCTAGCTCAGTCCTAGGTATAATGCTAGCCGGTGAACAGAAACTTCCTTGTTTTAGAGCTAGAAATAGCAAGTTAAAATAAG
csrD	CCATTCAGTATAAGTTTAGTCAT	ATGACTAAACTTATACTGAA	TTGACAGCTAGCTCAGTCCTAGGTATAATGCTAGCATGACTAAACTTATACTGAAGTTTTAGAGCTAGAAATAGCAAGTTAAAATAAG
cstA	CCGTTTTTATGGGCTGTATATCG	CGATATACAGCCCATAAAAA	TTGACAGCTAGCTCAGTCCTAGGTATAATGCTAGCCGATATACAGCCCATAAAAAGTTTTAGAGCTAGAAATAGCAAGTTAAAATAAG
cueO	CCGCTGTGGAGCCGCGCAGTATT	AATACTGCGCGGCTCCACAG	TTGACAGCTAGCTCAGTCCTAGGTATAATGCTAGCAATACTGCGCGGCTCCACAGGTTTTAGAGCTAGAAATAGCAAGTTAAAATAAG
cueR	CCTACACGCAGCAGCATCTCAAC	GTTGAGATGCTGCTGCGTGT	TTGACAGCTAGCTCAGTCCTAGGTATAATGCTAGCGTTGAGATGCTGCTGCGTGTGTTTTAGAGCTAGAAATAGCAAGTTAAAATAAG
curA	CCCTGGACCCGTATATGCGTGGA	TCCACGCATATACGGGTCCA	TTGACAGCTAGCTCAGTCCTAGGTATAATGCTAGCTCCACGCATATACGGGTCCAGTTTTAGAGCTAGAAATAGCAAGTTAAAATAAG
cusA	CCTGGACCATCATTAATACGCCA	TGGCGTATTAATGATGGTCC	TTGACAGCTAGCTCAGTCCTAGGTATAATGCTAGCTGGCGTATTAATGATGGTCCGTTTTAGAGCTAGAAATAGCAAGTTAAAATAAG
cusB	CCAATGTATCCCAATACGCGGTT	AACCGCGTATTGGGATACAT	TTGACAGCTAGCTCAGTCCTAGGTATAATGCTAGCAACCGCGTATTGGGATACATGTTTTAGAGCTAGAAATAGCAAGTTAAAATAAG
cusC	CCTTGTAAACTTCTGCCATTTTG	CAAAATGGCAGAAGTTTACA	TTGACAGCTAGCTCAGTCCTAGGTATAATGCTAGCCAAAATGGCAGAAGTTTACAGTTTTAGAGCTAGAAATAGCAAGTTAAAATAAG
cusF	CCCAGGCTAACGAACATCATCAT	ATGATGATGTTCGTTAGCCT	TTGACAGCTAGCTCAGTCCTAGGTATAATGCTAGCATGATGATGTTCGTTAGCCTGTTTTAGAGCTAGAAATAGCAAGTTAAAATAAG
cusR	CCGGAGAATACTTGACCAAAGGG	CCCTTTGGTCAAGTATTCTC	TTGACAGCTAGCTCAGTCCTAGGTATAATGCTAGCCCCTTTGGTCAAGTATTCTCGTTTTAGAGCTAGAAATAGCAAGTTAAAATAAG
cusS	CCACTCAGTAAAAGTTCATTTTG	CAAAATGAACTTTTACTGAG	TTGACAGCTAGCTCAGTCCTAGGTATAATGCTAGCCAAAATGAACTTTTACTGAGGTTTTAGAGCTAGAAATAGCAAGTTAAAATAAG
cutA	CCTCTCTCTATTACTGGGAAGGT	ACCTTCCCAGTAATAGAGAG	TTGACAGCTAGCTCAGTCCTAGGTATAATGCTAGCACCTTCCCAGTAATAGAGAGGTTTTAGAGCTAGAAATAGCAAGTTAAAATAAG
cutC	CCCAAAAGAGGGGGGCTTAACGC	GCGTTAAGCCCCCCTCTTTT	TTGACAGCTAGCTCAGTCCTAGGTATAATGCTAGCGCGTTAAGCCCCCCTCTTTTGTTTTAGAGCTAGAAATAGCAAGTTAAAATAAG
cvpA	CCTGTCAGTCTGGTTTACGGGCT	AGCCCGTAAACCAGACTGAC	TTGACAGCTAGCTCAGTCCTAGGTATAATGCTAGCAGCCCGTAAACCAGACTGACGTTTTAGAGCTAGAAATAGCAAGTTAAAATAAG
cvrA	CCGTCTTGGCATTCCTATTCTGG	CCAGAATAGGAATGCCAAGA	TTGACAGCTAGCTCAGTCCTAGGTATAATGCTAGCCCAGAATAGGAATGCCAAGAGTTTTAGAGCTAGAAATAGCAAGTTAAAATAAG
cyaA	CCGACATTGTTGCACTATCACCA	TGGTGATAGTGCAACAATGT	TTGACAGCTAGCTCAGTCCTAGGTATAATGCTAGCTGGTGATAGTGCAACAATGTGTTTTAGAGCTAGAAATAGCAAGTTAAAATAAG
cyaY	CCTGGACGACTGGGATGGCGACA	TGTCGCCATCCCAGTCGTCC	TTGACAGCTAGCTCAGTCCTAGGTATAATGCTAGCTGTCGCCATCCCAGTCGTCCGTTTTAGAGCTAGAAATAGCAAGTTAAAATAAG
cybB	CCCACGTAGCGATCGGCCACTCA	TGAGTGGCCGATCGCTACGT	TTGACAGCTAGCTCAGTCCTAGGTATAATGCTAGCTGAGTGGCCGATCGCTACGTGTTTTAGAGCTAGAAATAGCAAGTTAAAATAAG
cycA	CCGACATATTCAGCTTATTGCCA	TGGCAATAAGCTGAATATGT	TTGACAGCTAGCTCAGTCCTAGGTATAATGCTAGCTGGCAATAAGCTGAATATGTGTTTTAGAGCTAGAAATAGCAAGTTAAAATAAG
cydA	CCGCGATGTACCACTTCCTTTTT	AAAAAGGAAGTGGTACATCG	TTGACAGCTAGCTCAGTCCTAGGTATAATGCTAGCAAAAAGGAAGTGGTACATCGGTTTTAGAGCTAGAAATAGCAAGTTAAAATAAG
cydB	CCTCGGTCGTAACGACACCGAGC	GCTCGGTGTCGTTACGACCG	TTGACAGCTAGCTCAGTCCTAGGTATAATGCTAGCGCTCGGTGTCGTTACGACCGGTTTTAGAGCTAGAAATAGCAAGTTAAAATAAG
cydC	CCTCTCGGCCTCAGCGGTTGCGG	CCGCAACCGCTGAGGCCGAG	TTGACAGCTAGCTCAGTCCTAGGTATAATGCTAGCCCGCAACCGCTGAGGCCGAGGTTTTAGAGCTAGAAATAGCAAGTTAAAATAAG
cydD	CCCAGGCCTGGTTCATGGCGCGA	TCGCGCCATGAACCAGGCCT	TTGACAGCTAGCTCAGTCCTAGGTATAATGCTAGCTCGCGCCATGAACCAGGCCTGTTTTAGAGCTAGAAATAGCAAGTTAAAATAAG
cydX	CCTGTTCGTTTGGGGTAATCACC	GGTGATTACCCCAAACGAAC	TTGACAGCTAGCTCAGTCCTAGGTATAATGCTAGCGGTGATTACCCCAAACGAACGTTTTAGAGCTAGAAATAGCAAGTTAAAATAAG
cynR	CCAGTTAGAGGAGAGTTTAGGCG	CGCCTAAACTCTCCTCTAAC	TTGACAGCTAGCTCAGTCCTAGGTATAATGCTAGCCGCCTAAACTCTCCTCTAACGTTTTAGAGCTAGAAATAGCAAGTTAAAATAAG
cynS	CCGAGATTGCCGACGGCACCGGT	ACCGGTGCCGTCGGCAATCT	TTGACAGCTAGCTCAGTCCTAGGTATAATGCTAGCACCGGTGCCGTCGGCAATCTGTTTTAGAGCTAGAAATAGCAAGTTAAAATAAG
cynT	CCTGCTCCGACAGCCGTCTGGTC	GACCAGACGGCTGTCGGAGC	TTGACAGCTAGCTCAGTCCTAGGTATAATGCTAGCGACCAGACGGCTGTCGGAGCGTTTTAGAGCTAGAAATAGCAAGTTAAAATAAG
cynX	CCACTGCTACCGCAATTGCGCCA	TGGCGCAATTGCGGTAGCAG	TTGACAGCTAGCTCAGTCCTAGGTATAATGCTAGCTGGCGCAATTGCGGTAGCAGGTTTTAGAGCTAGAAATAGCAAGTTAAAATAAG
cyoA	CCCAAAGGACAGATTGGTCTGGA	TCCAGACCAATCTGTCCTTT	TTGACAGCTAGCTCAGTCCTAGGTATAATGCTAGCTCCAGACCAATCTGTCCTTTGTTTTAGAGCTAGAAATAGCAAGTTAAAATAAG
cyoB	CCTACCTGTGGAAAGAGTGGCTG	CAGCCACTCTTTCCACAGGT	TTGACAGCTAGCTCAGTCCTAGGTATAATGCTAGCCAGCCACTCTTTCCACAGGTGTTTTAGAGCTAGAAATAGCAAGTTAAAATAAG
cyoC	CCACGATGCAGGCGGAACCAAAA	TTTTGGTTCCGCCTGCATCG	TTGACAGCTAGCTCAGTCCTAGGTATAATGCTAGCTTTTGGTTCCGCCTGCATCGGTTTTAGAGCTAGAAATAGCAAGTTAAAATAAG
cyoD	CCGATCACAGCGGCGCGTCCCAT	ATGGGACGCGCCGCTGTGAT	TTGACAGCTAGCTCAGTCCTAGGTATAATGCTAGCATGGGACGCGCCGCTGTGATGTTTTAGAGCTAGAAATAGCAAGTTAAAATAAG
cyoE	CCTGATCTCGGTGATTGGGGGAT	ATCCCCCAATCACCGAGATC	TTGACAGCTAGCTCAGTCCTAGGTATAATGCTAGCATCCCCCAATCACCGAGATCGTTTTAGAGCTAGAAATAGCAAGTTAAAATAAG
cysA	CCCAGGTGCTGAACGATATCTCA	TGAGATATCGTTCAGCACCT	TTGACAGCTAGCTCAGTCCTAGGTATAATGCTAGCTGAGATATCGTTCAGCACCTGTTTTAGAGCTAGAAATAGCAAGTTAAAATAAG
cysB	CCTGAATGTCTCATCAACAGCGG	CCGCTGTTGATGAGACATTC	TTGACAGCTAGCTCAGTCCTAGGTATAATGCTAGCCCGCTGTTGATGAGACATTCGTTTTAGAGCTAGAAATAGCAAGTTAAAATAAG
cysC	CCGGCCTCTCCGGGTCCGGTAAA	TTTACCGGACCCGGAGAGGC	TTGACAGCTAGCTCAGTCCTAGGTATAATGCTAGCTTTACCGGACCCGGAGAGGCGTTTTAGAGCTAGAAATAGCAAGTTAAAATAAG
cysD	CCGGTGATGCTCTACTCTATCGG	CCGATAGAGTAGAGCATCAC	TTGACAGCTAGCTCAGTCCTAGGTATAATGCTAGCCCGATAGAGTAGAGCATCACGTTTTAGAGCTAGAAATAGCAAGTTAAAATAAG
cysE	CCTTGGCAGTGCACTGAGCTACA	TGTAGCTCAGTGCACTGCCA	TTGACAGCTAGCTCAGTCCTAGGTATAATGCTAGCTGTAGCTCAGTGCACTGCCAGTTTTAGAGCTAGAAATAGCAAGTTAAAATAAG
cysG	CCGCATGGGCAGATGCAGGCATG	CATGCCTGCATCTGCCCATG	TTGACAGCTAGCTCAGTCCTAGGTATAATGCTAGCCATGCCTGCATCTGCCCATGGTTTTAGAGCTAGAAATAGCAAGTTAAAATAAG
cysH	CCAAACTCGATCTAAACGCCCTG	CAGGGCGTTTAGATCGAGTT	TTGACAGCTAGCTCAGTCCTAGGTATAATGCTAGCCAGGGCGTTTAGATCGAGTTGTTTTAGAGCTAGAAATAGCAAGTTAAAATAAG
cysI	CCTTTAGTGGTCGAAGGAAAACT	AGTTTTCCTTCGACCACTAA	TTGACAGCTAGCTCAGTCCTAGGTATAATGCTAGCAGTTTTCCTTCGACCACTAAGTTTTAGAGCTAGAAATAGCAAGTTAAAATAAG
cysJ	CCGATTTAACTCCCACCCAGCTT	AAGCTGGGTGGGAGTTAAAT	TTGACAGCTAGCTCAGTCCTAGGTATAATGCTAGCAAGCTGGGTGGGAGTTAAATGTTTTAGAGCTAGAAATAGCAAGTTAAAATAAG
cysK	CCGTATCGGTGCCAACATGATTT	AAATCATGTTGGCACCGATA	TTGACAGCTAGCTCAGTCCTAGGTATAATGCTAGCAAATCATGTTGGCACCGATAGTTTTAGAGCTAGAAATAGCAAGTTAAAATAAG
cysM	CCCGGCAGGTTCGGTGAAAGATC	GATCTTTCACCGAACCTGCC	TTGACAGCTAGCTCAGTCCTAGGTATAATGCTAGCGATCTTTCACCGAACCTGCCGTTTTAGAGCTAGAAATAGCAAGTTAAAATAAG
cysN	CCGCACTTGCACAACAAATCGCC	GGCGATTTGTTGTGCAAGTG	TTGACAGCTAGCTCAGTCCTAGGTATAATGCTAGCGGCGATTTGTTGTGCAAGTGGTTTTAGAGCTAGAAATAGCAAGTTAAAATAAG
cysP	CCATGTACAGGCAACGGAACTGC	GCAGTTCCGTTGCCTGTACA	TTGACAGCTAGCTCAGTCCTAGGTATAATGCTAGCGCAGTTCCGTTGCCTGTACAGTTTTAGAGCTAGAAATAGCAAGTTAAAATAAG
cysQ	CCGATGGACGTCGTCAGCAAAGC	GCTTTGCTGACGACGTCCAT	TTGACAGCTAGCTCAGTCCTAGGTATAATGCTAGCGCTTTGCTGACGACGTCCATGTTTTAGAGCTAGAAATAGCAAGTTAAAATAAG
cysS	CCAAAAAGAGGAATTTAAGCCTA	TAGGCTTAAATTCCTCTTTT	TTGACAGCTAGCTCAGTCCTAGGTATAATGCTAGCTAGGCTTAAATTCCTCTTTTGTTTTAGAGCTAGAAATAGCAAGTTAAAATAAG
cysU	CCCAGATGAGCTGGGCGCAGTAC	GTACTGCGCCCAGCTCATCT	TTGACAGCTAGCTCAGTCCTAGGTATAATGCTAGCGTACTGCGCCCAGCTCATCTGTTTTAGAGCTAGAAATAGCAAGTTAAAATAAG
cysW	CCCAATTGAAGCGTTATGACGCG	CGCGTCATAACGCTTCAATT	TTGACAGCTAGCTCAGTCCTAGGTATAATGCTAGCCGCGTCATAACGCTTCAATTGTTTTAGAGCTAGAAATAGCAAGTTAAAATAAG
cysZ	CCTGGGATTCGGCGTTTCGTTAT	ATAACGAAACGCCGAATCCC	TTGACAGCTAGCTCAGTCCTAGGTATAATGCTAGCATAACGAAACGCCGAATCCCGTTTTAGAGCTAGAAATAGCAAGTTAAAATAAG
cytR	CCTCAAGGCAAAAGTCTCTACAG	CTGTAGAGACTTTTGCCTTG	TTGACAGCTAGCTCAGTCCTAGGTATAATGCTAGCCTGTAGAGACTTTTGCCTTGGTTTTAGAGCTAGAAATAGCAAGTTAAAATAAG
dacA	CCGCTCGTATCATGAAGCGCCTG	CAGGCGCTTCATGATACGAG	TTGACAGCTAGCTCAGTCCTAGGTATAATGCTAGCCAGGCGCTTCATGATACGAGGTTTTAGAGCTAGAAATAGCAAGTTAAAATAAG
dacB	CCGCAAATGTTGATGAGTACATT	AATGTACTCATCAACATTTG	TTGACAGCTAGCTCAGTCCTAGGTATAATGCTAGCAATGTACTCATCAACATTTGGTTTTAGAGCTAGAAATAGCAAGTTAAAATAAG
dacC	CCTCTCTCCTTCGTGGTCTTGCA	TGCAAGACCACGAAGGAGAG	TTGACAGCTAGCTCAGTCCTAGGTATAATGCTAGCTGCAAGACCACGAAGGAGAGGTTTTAGAGCTAGAAATAGCAAGTTAAAATAAG
dacD	CCTCAGCCTCCAGAGATTCATGC	GCATGAATCTCTGGAGGCTG	TTGACAGCTAGCTCAGTCCTAGGTATAATGCTAGCGCATGAATCTCTGGAGGCTGGTTTTAGAGCTAGAAATAGCAAGTTAAAATAAG
dadA	CCGGGGGCCGCCCTGGAAACCAG	CTGGTTTCCAGGGCGGCCCC	TTGACAGCTAGCTCAGTCCTAGGTATAATGCTAGCCTGGTTTCCAGGGCGGCCCCGTTTTAGAGCTAGAAATAGCAAGTTAAAATAAG
dadX	CCGTCCGATACAGGCCAGCCTCG	CGAGGCTGGCCTGTATCGGA	TTGACAGCTAGCTCAGTCCTAGGTATAATGCTAGCCGAGGCTGGCCTGTATCGGAGTTTTAGAGCTAGAAATAGCAAGTTAAAATAAG
damX	CCGATCCCAGCGATCGTCGTACT	AGTACGACGATCGCTGGGAT	TTGACAGCTAGCTCAGTCCTAGGTATAATGCTAGCAGTACGACGATCGCTGGGATGTTTTAGAGCTAGAAATAGCAAGTTAAAATAAG
dam	CCTTTTGTAGGTGCCGGGTCGGT	ACCGACCCGGCACCTACAAA	TTGACAGCTAGCTCAGTCCTAGGTATAATGCTAGCACCGACCCGGCACCTACAAAGTTTTAGAGCTAGAAATAGCAAGTTAAAATAAG
dapA	CCGCTACCTTAAATCATGACGAA	TTCGTCATGATTTAAGGTAG	TTGACAGCTAGCTCAGTCCTAGGTATAATGCTAGCTTCGTCATGATTTAAGGTAGGTTTTAGAGCTAGAAATAGCAAGTTAAAATAAG
dapB	CCGGGGGGCGTATGGGCCGCCAG	CTGGCGGCCCATACGCCCCC	TTGACAGCTAGCTCAGTCCTAGGTATAATGCTAGCCTGGCGGCCCATACGCCCCCGTTTTAGAGCTAGAAATAGCAAGTTAAAATAAG
dapD	CCGAGATCACGCCAGCCAATGCA	TGCATTGGCTGGCGTGATCT	TTGACAGCTAGCTCAGTCCTAGGTATAATGCTAGCTGCATTGGCTGGCGTGATCTGTTTTAGAGCTAGAAATAGCAAGTTAAAATAAG
dapE	CCTGAGTCCTGATGATGCAGGAT	ATCCTGCATCATCAGGACTC	TTGACAGCTAGCTCAGTCCTAGGTATAATGCTAGCATCCTGCATCATCAGGACTCGTTTTAGAGCTAGAAATAGCAAGTTAAAATAAG
dapF	CCTGGGGGTAGGGTTTGACCAAC	GTTGGTCAAACCCTACCCCC	TTGACAGCTAGCTCAGTCCTAGGTATAATGCTAGCGTTGGTCAAACCCTACCCCCGTTTTAGAGCTAGAAATAGCAAGTTAAAATAAG
dauA	CCTCACATGTGATGCCTTTCCGC	GCGGAAAGGCATCACATGTG	TTGACAGCTAGCTCAGTCCTAGGTATAATGCTAGCGCGGAAAGGCATCACATGTGGTTTTAGAGCTAGAAATAGCAAGTTAAAATAAG
dbpA	CCAACTCACGAACCTTAATGAGT	ACTCATTAAGGTTCGTGAGT	TTGACAGCTAGCTCAGTCCTAGGTATAATGCTAGCACTCATTAAGGTTCGTGAGTGTTTTAGAGCTAGAAATAGCAAGTTAAAATAAG
dcd	CCTTCCGTGGTCACACGGCAGCG	CGCTGCCGTGTGACCACGGA	TTGACAGCTAGCTCAGTCCTAGGTATAATGCTAGCCGCTGCCGTGTGACCACGGAGTTTTAGAGCTAGAAATAGCAAGTTAAAATAAG
dcm	CCGATTCATACAGCACCGGGAAT	ATTCCCGGTGCTGTATGAAT	TTGACAGCTAGCTCAGTCCTAGGTATAATGCTAGCATTCCCGGTGCTGTATGAATGTTTTAGAGCTAGAAATAGCAAGTTAAAATAAG
dcp	CCTTGTGCAAAGCACACTGCCGT	ACGGCAGTGTGCTTTGCACA	TTGACAGCTAGCTCAGTCCTAGGTATAATGCTAGCACGGCAGTGTGCTTTGCACAGTTTTAGAGCTAGAAATAGCAAGTTAAAATAAG
dcrB	CCCGTCAACCTGCTTGATGGCAA	TTGCCATCAAGCAGGTTGAC	TTGACAGCTAGCTCAGTCCTAGGTATAATGCTAGCTTGCCATCAAGCAGGTTGACGTTTTAGAGCTAGAAATAGCAAGTTAAAATAAG
dctA	CCTTGGCCATTTCTATCCTGAAA	TTTCAGGATAGAAATGGCCA	TTGACAGCTAGCTCAGTCCTAGGTATAATGCTAGCTTTCAGGATAGAAATGGCCAGTTTTAGAGCTAGAAATAGCAAGTTAAAATAAG
dctR	CCAGGGATACGATGTTCTTCACC	GGTGAAGAACATCGTATCCC	TTGACAGCTAGCTCAGTCCTAGGTATAATGCTAGCGGTGAAGAACATCGTATCCCGTTTTAGAGCTAGAAATAGCAAGTTAAAATAAG
dcuA	CCGCTATTGGCGTTAAACCCGGT	ACCGGGTTTAACGCCAATAG	TTGACAGCTAGCTCAGTCCTAGGTATAATGCTAGCACCGGGTTTAACGCCAATAGGTTTTAGAGCTAGAAATAGCAAGTTAAAATAAG
dcuB	CCAACTTATCATAATACTGATAT	ATATCAGTATTATGATAAGT	TTGACAGCTAGCTCAGTCCTAGGTATAATGCTAGCATATCAGTATTATGATAAGTGTTTTAGAGCTAGAAATAGCAAGTTAAAATAAG
dcuC	CCTTATTGGGGTTGTGGTTATTG	CAATAACCACAACCCCAATA	TTGACAGCTAGCTCAGTCCTAGGTATAATGCTAGCCAATAACCACAACCCCAATAGTTTTAGAGCTAGAAATAGCAAGTTAAAATAAG
dcuD	CCCACCAAAAGCAGCGGCTACTT	AAGTAGCCGCTGCTTTTGGT	TTGACAGCTAGCTCAGTCCTAGGTATAATGCTAGCAAGTAGCCGCTGCTTTTGGTGTTTTAGAGCTAGAAATAGCAAGTTAAAATAAG
dcuR	CCGATACGTAGCACAAATCCCAG	CTGGGATTTGTGCTACGTAT	TTGACAGCTAGCTCAGTCCTAGGTATAATGCTAGCCTGGGATTTGTGCTACGTATGTTTTAGAGCTAGAAATAGCAAGTTAAAATAAG
dcuS	CCGCATGTTACGCAAACGTCCGA	TCGGACGTTTGCGTAACATG	TTGACAGCTAGCTCAGTCCTAGGTATAATGCTAGCTCGGACGTTTGCGTAACATGGTTTTAGAGCTAGAAATAGCAAGTTAAAATAAG
dcyD	CCGCTCGAATATCTGCCGCGCTT	AAGCGCGGCAGATATTCGAG	TTGACAGCTAGCTCAGTCCTAGGTATAATGCTAGCAAGCGCGGCAGATATTCGAGGTTTTAGAGCTAGAAATAGCAAGTTAAAATAAG
ddlA	CCATTGATAAAAGTCGCTTCGAC	GTCGAAGCGACTTTTATCAA	TTGACAGCTAGCTCAGTCCTAGGTATAATGCTAGCGTCGAAGCGACTTTTATCAAGTTTTAGAGCTAGAAATAGCAAGTTAAAATAAG
ddlB	CCTGTCGACCCGAAAGAAGTCGA	TCGACTTCTTTCGGGTCGAC	TTGACAGCTAGCTCAGTCCTAGGTATAATGCTAGCTCGACTTCTTTCGGGTCGACGTTTTAGAGCTAGAAATAGCAAGTTAAAATAAG
ddpA	CCCTCGACCCGGCGGTAACAATA	TATTGTTACCGCCGGGTCGA	TTGACAGCTAGCTCAGTCCTAGGTATAATGCTAGCTATTGTTACCGCCGGGTCGAGTTTTAGAGCTAGAAATAGCAAGTTAAAATAAG
ddpB	CCTTCTGGAGTATTTTACGCCAA	TTGGCGTAAAATACTCCAGA	TTGACAGCTAGCTCAGTCCTAGGTATAATGCTAGCTTGGCGTAAAATACTCCAGAGTTTTAGAGCTAGAAATAGCAAGTTAAAATAAG
ddpC	CCGTACGCCCACAAAAACAAACG	CGTTTGTTTTTGTGGGCGTA	TTGACAGCTAGCTCAGTCCTAGGTATAATGCTAGCCGTTTGTTTTTGTGGGCGTAGTTTTAGAGCTAGAAATAGCAAGTTAAAATAAG
ddpD	CCGGCTCAGGTAAATCAGTCACC	GGTGACTGATTTACCTGAGC	TTGACAGCTAGCTCAGTCCTAGGTATAATGCTAGCGGTGACTGATTTACCTGAGCGTTTTAGAGCTAGAAATAGCAAGTTAAAATAAG
ddpF	CCTTAGGGATCGTCGGCGAGTCA	TGACTCGCCGACGATCCCTA	TTGACAGCTAGCTCAGTCCTAGGTATAATGCTAGCTGACTCGCCGACGATCCCTAGTTTTAGAGCTAGAAATAGCAAGTTAAAATAAG
ddpX	CCCTGATCTGGAGATCGAATTGA	TCAATTCGATCTCCAGATCA	TTGACAGCTAGCTCAGTCCTAGGTATAATGCTAGCTCAATTCGATCTCCAGATCAGTTTTAGAGCTAGAAATAGCAAGTTAAAATAAG
deaD	CCATCTCCAATTCAGGCAGAGTG	CACTCTGCCTGAATTGGAGA	TTGACAGCTAGCTCAGTCCTAGGTATAATGCTAGCCACTCTGCCTGAATTGGAGAGTTTTAGAGCTAGAAATAGCAAGTTAAAATAAG
dedA	CCTCATCGATTTTATCCTGCACA	TGTGCAGGATAAAATCGATG	TTGACAGCTAGCTCAGTCCTAGGTATAATGCTAGCTGTGCAGGATAAAATCGATGGTTTTAGAGCTAGAAATAGCAAGTTAAAATAAG
dedD	CCAGGGCTGCTGGACGGGCAGAA	TTCTGCCCGTCCAGCAGCCC	TTGACAGCTAGCTCAGTCCTAGGTATAATGCTAGCTTCTGCCCGTCCAGCAGCCCGTTTTAGAGCTAGAAATAGCAAGTTAAAATAAG
def	CCCAGGTTGATATCCATCAACGT	ACGTTGATGGATATCAACCT	TTGACAGCTAGCTCAGTCCTAGGTATAATGCTAGCACGTTGATGGATATCAACCTGTTTTAGAGCTAGAAATAGCAAGTTAAAATAAG
degP	CCAAGCCTTGCACCGATGCTCGA	TCGAGCATCGGTGCAAGGCT	TTGACAGCTAGCTCAGTCCTAGGTATAATGCTAGCTCGAGCATCGGTGCAAGGCTGTTTTAGAGCTAGAAATAGCAAGTTAAAATAAG
degQ	CCCAGTCTGGCTCCAATGCTGGA	TCCAGCATTGGAGCCAGACT	TTGACAGCTAGCTCAGTCCTAGGTATAATGCTAGCTCCAGCATTGGAGCCAGACTGTTTTAGAGCTAGAAATAGCAAGTTAAAATAAG
degS	CCGATGAGACGCCTGCCAGCTAT	ATAGCTGGCAGGCGTCTCAT	TTGACAGCTAGCTCAGTCCTAGGTATAATGCTAGCATAGCTGGCAGGCGTCTCATGTTTTAGAGCTAGAAATAGCAAGTTAAAATAAG
deoA	CCGCCCTCGCGATGACCATTTTC	GAAAATGGTCATCGCGAGGG	TTGACAGCTAGCTCAGTCCTAGGTATAATGCTAGCGAAAATGGTCATCGCGAGGGGTTTTAGAGCTAGAAATAGCAAGTTAAAATAAG
deoB	CCGCTCAATCTGCCAAATCTGAC	GTCAGATTTGGCAGATTGAG	TTGACAGCTAGCTCAGTCCTAGGTATAATGCTAGCGTCAGATTTGGCAGATTGAGGTTTTAGAGCTAGAAATAGCAAGTTAAAATAAG
deoC	CCAAAACTCCGGTCGGCAATACC	GGTATTGCCGACCGGAGTTT	TTGACAGCTAGCTCAGTCCTAGGTATAATGCTAGCGGTATTGCCGACCGGAGTTTGTTTTAGAGCTAGAAATAGCAAGTTAAAATAAG
deoD	CCCCACACATTAATGCAGAAATG	CATTTCTGCATTAATGTGTG	TTGACAGCTAGCTCAGTCCTAGGTATAATGCTAGCCATTTCTGCATTAATGTGTGGTTTTAGAGCTAGAAATAGCAAGTTAAAATAAG
deoR	CCTGCTTGGGGTTTCGGAGATGA	TCATCTCCGAAACCCCAAGC	TTGACAGCTAGCTCAGTCCTAGGTATAATGCTAGCTCATCTCCGAAACCCCAAGCGTTTTAGAGCTAGAAATAGCAAGTTAAAATAAG
der	CCGTAAGTACGGTCGTGCGGAAA	TTTCCGCACGACCGTACTTA	TTGACAGCTAGCTCAGTCCTAGGTATAATGCTAGCTTTCCGCACGACCGTACTTAGTTTTAGAGCTAGAAATAGCAAGTTAAAATAAG
dfp	CCCCACTTAGCTTGCAGGCGGTT	AACCGCCTGCAAGCTAAGTG	TTGACAGCTAGCTCAGTCCTAGGTATAATGCTAGCAACCGCCTGCAAGCTAAGTGGTTTTAGAGCTAGAAATAGCAAGTTAAAATAAG
dgcZ	CCCACTACCAGTGGCTGGTGAGT	ACTCACCAGCCACTGGTAGT	TTGACAGCTAGCTCAGTCCTAGGTATAATGCTAGCACTCACCAGCCACTGGTAGTGTTTTAGAGCTAGAAATAGCAAGTTAAAATAAG
dgkA	CCGAATTATCAAAGCTGCTGGCT	AGCCAGCAGCTTTGATAATT	TTGACAGCTAGCTCAGTCCTAGGTATAATGCTAGCAGCCAGCAGCTTTGATAATTGTTTTAGAGCTAGAAATAGCAAGTTAAAATAAG
dgoA	CCCCACAATGGGAGCAAAGCATT	AATGCTTTGCTCCCATTGTG	TTGACAGCTAGCTCAGTCCTAGGTATAATGCTAGCAATGCTTTGCTCCCATTGTGGTTTTAGAGCTAGAAATAGCAAGTTAAAATAAG
dgoD	CCGTACGGTGGAAGCGGCAGTTC	GAACTGCCGCTTCCACCGTA	TTGACAGCTAGCTCAGTCCTAGGTATAATGCTAGCGAACTGCCGCTTCCACCGTAGTTTTAGAGCTAGAAATAGCAAGTTAAAATAAG
dgoK	CCTGAACGGAAAATCTCCGGCTG	CAGCCGGAGATTTTCCGTTC	TTGACAGCTAGCTCAGTCCTAGGTATAATGCTAGCCAGCCGGAGATTTTCCGTTCGTTTTAGAGCTAGAAATAGCAAGTTAAAATAAG
dgoR	CCGGCTGAGGCGGAACTCTGTGA	TCACAGAGTTCCGCCTCAGC	TTGACAGCTAGCTCAGTCCTAGGTATAATGCTAGCTCACAGAGTTCCGCCTCAGCGTTTTAGAGCTAGAAATAGCAAGTTAAAATAAG
dgoT	CCGCCCATATTCAGGAAGAGTTC	GAACTCTTCCTGAATATGGG	TTGACAGCTAGCTCAGTCCTAGGTATAATGCTAGCGAACTCTTCCTGAATATGGGGTTTTAGAGCTAGAAATAGCAAGTTAAAATAAG
dgt	CCGAAAAAAAATAAACTGGCATC	GATGCCAGTTTATTTTTTTT	TTGACAGCTAGCTCAGTCCTAGGTATAATGCTAGCGATGCCAGTTTATTTTTTTTGTTTTAGAGCTAGAAATAGCAAGTTAAAATAAG
dhaK	CCGGTGTATGTCACCCGAGCTGA	TCAGCTCGGGTGACATACAC	TTGACAGCTAGCTCAGTCCTAGGTATAATGCTAGCTCAGCTCGGGTGACATACACGTTTTAGAGCTAGAAATAGCAAGTTAAAATAAG
dhaL	CCACGGGCTAAATATGAACCGAG	CTCGGTTCATATTTAGCCCG	TTGACAGCTAGCTCAGTCCTAGGTATAATGCTAGCCTCGGTTCATATTTAGCCCGGTTTTAGAGCTAGAAATAGCAAGTTAAAATAAG
dhaM	CCCATTGGTACCGATGCCGTCAA	TTGACGGCATCGGTACCAAT	TTGACAGCTAGCTCAGTCCTAGGTATAATGCTAGCTTGACGGCATCGGTACCAATGTTTTAGAGCTAGAAATAGCAAGTTAAAATAAG
dhaR	CCTGGGAGCGATGCAATAAGCTG	CAGCTTATTGCATCGCTCCC	TTGACAGCTAGCTCAGTCCTAGGTATAATGCTAGCCAGCTTATTGCATCGCTCCCGTTTTAGAGCTAGAAATAGCAAGTTAAAATAAG
diaA	CCATCTCCCGTGCAGCCATGACG	CGTCATGGCTGCACGGGAGA	TTGACAGCTAGCTCAGTCCTAGGTATAATGCTAGCCGTCATGGCTGCACGGGAGAGTTTTAGAGCTAGAAATAGCAAGTTAAAATAAG
dicA	CCCATGTGTCTGTATCACAATGG	CCATTGTGATACAGACACAT	TTGACAGCTAGCTCAGTCCTAGGTATAATGCTAGCCCATTGTGATACAGACACATGTTTTAGAGCTAGAAATAGCAAGTTAAAATAAG
dicB	CCCAGTATTTACTGAAGATGCCA	TGGCATCTTCAGTAAATACT	TTGACAGCTAGCTCAGTCCTAGGTATAATGCTAGCTGGCATCTTCAGTAAATACTGTTTTAGAGCTAGAAATAGCAAGTTAAAATAAG
dicC	CCGAAGGTCGCGCGATGCGTCTA	TAGACGCATCGCGCGACCTT	TTGACAGCTAGCTCAGTCCTAGGTATAATGCTAGCTAGACGCATCGCGCGACCTTGTTTTAGAGCTAGAAATAGCAAGTTAAAATAAG
dinB	CCTATTGCTATTGGCGGCAGCCG	CGGCTGCCGCCAATAGCAAT	TTGACAGCTAGCTCAGTCCTAGGTATAATGCTAGCCGGCTGCCGCCAATAGCAATGTTTTAGAGCTAGAAATAGCAAGTTAAAATAAG
dinD	CCTGTGAGAACAGTGGTCACACA	TGTGTGACCACTGTTCTCAC	TTGACAGCTAGCTCAGTCCTAGGTATAATGCTAGCTGTGTGACCACTGTTCTCACGTTTTAGAGCTAGAAATAGCAAGTTAAAATAAG
dinF	CCTTACCCATGATTTTCTCCAAT	ATTGGAGAAAATCATGGGTA	TTGACAGCTAGCTCAGTCCTAGGTATAATGCTAGCATTGGAGAAAATCATGGGTAGTTTTAGAGCTAGAAATAGCAAGTTAAAATAAG
dinG	CCCGACTTTATTCCCCGTGCGCC	GGCGCACGGGGAATAAAGTC	TTGACAGCTAGCTCAGTCCTAGGTATAATGCTAGCGGCGCACGGGGAATAAAGTCGTTTTAGAGCTAGAAATAGCAAGTTAAAATAAG
dinI	CCGCCGTATTCAGTATGCGTTTC	GAAACGCATACTGAATACGG	TTGACAGCTAGCTCAGTCCTAGGTATAATGCTAGCGAAACGCATACTGAATACGGGTTTTAGAGCTAGAAATAGCAAGTTAAAATAAG
dinJ	CCGAATCGATGAAGATCTGAAGA	TCTTCAGATCTTCATCGATT	TTGACAGCTAGCTCAGTCCTAGGTATAATGCTAGCTCTTCAGATCTTCATCGATTGTTTTAGAGCTAGAAATAGCAAGTTAAAATAAG
dinQ	n.a.	n.a.
djlA	CCGTAGCCGTAAAATGGCGTGGT	ACCACGCCATTTTACGGCTA	TTGACAGCTAGCTCAGTCCTAGGTATAATGCTAGCACCACGCCATTTTACGGCTAGTTTTAGAGCTAGAAATAGCAAGTTAAAATAAG
djlB	CCTCGATATAGAGGAAACGACTG	CAGTCGTTTCCTCTATATCG	TTGACAGCTAGCTCAGTCCTAGGTATAATGCTAGCCAGTCGTTTCCTCTATATCGGTTTTAGAGCTAGAAATAGCAAGTTAAAATAAG
djlC	CCCTGCGACTGGCGGTAAATCCT	AGGATTTACCGCCAGTCGCA	TTGACAGCTAGCTCAGTCCTAGGTATAATGCTAGCAGGATTTACCGCCAGTCGCAGTTTTAGAGCTAGAAATAGCAAGTTAAAATAAG
dkgA	CCGCGGCCTACAAGAACGAAGAA	TTCTTCGTTCTTGTAGGCCG	TTGACAGCTAGCTCAGTCCTAGGTATAATGCTAGCTTCTTCGTTCTTGTAGGCCGGTTTTAGAGCTAGAAATAGCAAGTTAAAATAAG
dkgB	CCGCAGTAGGTCAGGCGATTGCA	TGCAATCGCCTGACCTACTG	TTGACAGCTAGCTCAGTCCTAGGTATAATGCTAGCTGCAATCGCCTGACCTACTGGTTTTAGAGCTAGAAATAGCAAGTTAAAATAAG
dksA	CCGTCGTATTCTGGAAGCATGGC	GCCATGCTTCCAGAATACGA	TTGACAGCTAGCTCAGTCCTAGGTATAATGCTAGCGCCATGCTTCCAGAATACGAGTTTTAGAGCTAGAAATAGCAAGTTAAAATAAG
dld	CCATGACAACAACTGATAATAAA	TTTATTATCAGTTGTTGTCA	TTGACAGCTAGCTCAGTCCTAGGTATAATGCTAGCTTTATTATCAGTTGTTGTCAGTTTTAGAGCTAGAAATAGCAAGTTAAAATAAG
dmlA	CCCGGGAGACGGGATTGGCAAAG	CTTTGCCAATCCCGTCTCCC	TTGACAGCTAGCTCAGTCCTAGGTATAATGCTAGCCTTTGCCAATCCCGTCTCCCGTTTTAGAGCTAGAAATAGCAAGTTAAAATAAG
dmlR	CCGCTGCTGAATGATTTGCGCGT	ACGCGCAAATCATTCAGCAG	TTGACAGCTAGCTCAGTCCTAGGTATAATGCTAGCACGCGCAAATCATTCAGCAGGTTTTAGAGCTAGAAATAGCAAGTTAAAATAAG
dmsA	CCTTTTAGTCGGATTGCGCACGC	GCGTGCGCAATCCGACTAAA	TTGACAGCTAGCTCAGTCCTAGGTATAATGCTAGCGCGTGCGCAATCCGACTAAAGTTTTAGAGCTAGAAATAGCAAGTTAAAATAAG
dmsB	CCCAGTATGGATTTTTTATTGAT	ATCAATAAAAAATCCATACT	TTGACAGCTAGCTCAGTCCTAGGTATAATGCTAGCATCAATAAAAAATCCATACTGTTTTAGAGCTAGAAATAGCAAGTTAAAATAAG
dmsC	CCGCTGATGATCTTCACGGTCTT	AAGACCGTGAAGATCATCAG	TTGACAGCTAGCTCAGTCCTAGGTATAATGCTAGCAAGACCGTGAAGATCATCAGGTTTTAGAGCTAGAAATAGCAAGTTAAAATAAG
dmsD	CCGCACCTCTGGTTGCGGTACTC	GAGTACCGCAACCAGAGGTG	TTGACAGCTAGCTCAGTCCTAGGTATAATGCTAGCGAGTACCGCAACCAGAGGTGGTTTTAGAGCTAGAAATAGCAAGTTAAAATAAG
dnaA	CCTCGATTGGGTACGGGACAAGT	ACTTGTCCCGTACCCAATCG	TTGACAGCTAGCTCAGTCCTAGGTATAATGCTAGCACTTGTCCCGTACCCAATCGGTTTTAGAGCTAGAAATAGCAAGTTAAAATAAG
dnaB	CCGCACTCGATCGAAGCGGAGCA	TGCTCCGCTTCGATCGAGTG	TTGACAGCTAGCTCAGTCCTAGGTATAATGCTAGCTGCTCCGCTTCGATCGAGTGGTTTTAGAGCTAGAAATAGCAAGTTAAAATAAG
dnaC	CCGCTCTCGAACGTGAAAATCGG	CCGATTTTCACGTTCGAGAG	TTGACAGCTAGCTCAGTCCTAGGTATAATGCTAGCCCGATTTTCACGTTCGAGAGGTTTTAGAGCTAGAAATAGCAAGTTAAAATAAG
dnaE	CCAACCTTTGTGGTCTGGTGAAG	CTTCACCAGACCACAAAGGT	TTGACAGCTAGCTCAGTCCTAGGTATAATGCTAGCCTTCACCAGACCACAAAGGTGTTTTAGAGCTAGAAATAGCAAGTTAAAATAAG
dnaG	CCCCGTCCTTCACCGTTAACGGT	ACCGTTAACGGTGAAGGACG	TTGACAGCTAGCTCAGTCCTAGGTATAATGCTAGCACCGTTAACGGTGAAGGACGGTTTTAGAGCTAGAAATAGCAAGTTAAAATAAG
dnaJ	CCACCCGGACCGTAACCAGGGTG	CACCCTGGTTACGGTCCGGG	TTGACAGCTAGCTCAGTCCTAGGTATAATGCTAGCCACCCTGGTTACGGTCCGGGGTTTTAGAGCTAGAAATAGCAAGTTAAAATAAG
dnaK	CCAACTCTTGTGTAGCGATTATG	CATAATCGCTACACAAGAGT	TTGACAGCTAGCTCAGTCCTAGGTATAATGCTAGCCATAATCGCTACACAAGAGTGTTTTAGAGCTAGAAATAGCAAGTTAAAATAAG
dnaN	CCGTTAGGTGGTCGTCCTACGCT	AGCGTAGGACGACCACCTAA	TTGACAGCTAGCTCAGTCCTAGGTATAATGCTAGCAGCGTAGGACGACCACCTAAGTTTTAGAGCTAGAAATAGCAAGTTAAAATAAG
dnaQ	CCACAAGATCATTGAGATTGGTG	CACCAATCTCAATGATCTTG	TTGACAGCTAGCTCAGTCCTAGGTATAATGCTAGCCACCAATCTCAATGATCTTGGTTTTAGAGCTAGAAATAGCAAGTTAAAATAAG
dnaT	CCCCGGACGTCGTTGGTATTGAC	GTCAATACCAACGACGTCCG	TTGACAGCTAGCTCAGTCCTAGGTATAATGCTAGCGTCAATACCAACGACGTCCGGTTTTAGAGCTAGAAATAGCAAGTTAAAATAAG
dnaX	CCACAAACCTTTGCTGACGTCGT	ACGACGTCAGCAAAGGTTTG	TTGACAGCTAGCTCAGTCCTAGGTATAATGCTAGCACGACGTCAGCAAAGGTTTGGTTTTAGAGCTAGAAATAGCAAGTTAAAATAAG
dosC	CCCATTCGTGCTAAAGCCGCGGA	TCCGCGGCTTTAGCACGAAT	TTGACAGCTAGCTCAGTCCTAGGTATAATGCTAGCTCCGCGGCTTTAGCACGAATGTTTTAGAGCTAGAAATAGCAAGTTAAAATAAG
dosP	CCGCCCTTGAGCAAAATATGATG	CATCATATTTTGCTCAAGGG	TTGACAGCTAGCTCAGTCCTAGGTATAATGCTAGCCATCATATTTTGCTCAAGGGGTTTTAGAGCTAGAAATAGCAAGTTAAAATAAG
dppA	CCGCAGCTGTTTACCTCCGGCAC	GTGCCGGAGGTAAACAGCTG	TTGACAGCTAGCTCAGTCCTAGGTATAATGCTAGCGTGCCGGAGGTAAACAGCTGGTTTTAGAGCTAGAAATAGCAAGTTAAAATAAG
dppB	CCTTCTCACATTTGCCTTTGTCC	GGACAAAGGCAAATGTGAGA	TTGACAGCTAGCTCAGTCCTAGGTATAATGCTAGCGGACAAAGGCAAATGTGAGAGTTTTAGAGCTAGAAATAGCAAGTTAAAATAAG
dppC	CCGATGACCCCGTTACAGGAGTT	AACTCCTGTAACGGGGTCAT	TTGACAGCTAGCTCAGTCCTAGGTATAATGCTAGCAACTCCTGTAACGGGGTCATGTTTTAGAGCTAGAAATAGCAAGTTAAAATAAG
dppD	CCGTAGACCGCATCAGCTACAGC	GCTGTAGCTGATGCGGTCTA	TTGACAGCTAGCTCAGTCCTAGGTATAATGCTAGCGCTGTAGCTGATGCGGTCTAGTTTTAGAGCTAGAAATAGCAAGTTAAAATAAG
dppF	CCACCCTGCAACAACCGCTGTTG	CAACAGCGGTTGTTGCAGGG	TTGACAGCTAGCTCAGTCCTAGGTATAATGCTAGCCAACAGCGGTTGTTGCAGGGGTTTTAGAGCTAGAAATAGCAAGTTAAAATAAG
dps	CCGCTAAATTAGTTAAATCAAAA	TTTTGATTTAACTAATTTAG	TTGACAGCTAGCTCAGTCCTAGGTATAATGCTAGCTTTTGATTTAACTAATTTAGGTTTTAGAGCTAGAAATAGCAAGTTAAAATAAG
dsbA	CCGCAAGTGCTGGAGTTTTTCTC	GAGAAAAACTCCAGCACTTG	TTGACAGCTAGCTCAGTCCTAGGTATAATGCTAGCGAGAAAAACTCCAGCACTTGGTTTTAGAGCTAGAAATAGCAAGTTAAAATAAG
dsbB	CCTTGCGTGCTCTGTATTTATGA	TCATAAATACAGAGCACGCA	TTGACAGCTAGCTCAGTCCTAGGTATAATGCTAGCTCATAAATACAGAGCACGCAGTTTTAGAGCTAGAAATAGCAAGTTAAAATAAG
dsbC	CCAAAATGGGCATCAAAAGCAGC	GCTGCTTTTGATGCCCATTT	TTGACAGCTAGCTCAGTCCTAGGTATAATGCTAGCGCTGCTTTTGATGCCCATTTGTTTTAGAGCTAGAAATAGCAAGTTAAAATAAG
dsbD	CCTGCTACTTTGCAGCACTTCCG	CGGAAGTGCTGCAAAGTAGC	TTGACAGCTAGCTCAGTCCTAGGTATAATGCTAGCCGGAAGTGCTGCAAAGTAGCGTTTTAGAGCTAGAAATAGCAAGTTAAAATAAG
dsbE	CCGAAGTTTCGTCTCGAATCACT	AGTGATTCGAGACGAAACTT	TTGACAGCTAGCTCAGTCCTAGGTATAATGCTAGCAGTGATTCGAGACGAAACTTGTTTTAGAGCTAGAAATAGCAAGTTAAAATAAG
dsbG	CCCCGGAGGAATGAAAGGTTATC	GATAACCTTTCATTCCTCCG	TTGACAGCTAGCTCAGTCCTAGGTATAATGCTAGCGATAACCTTTCATTCCTCCGGTTTTAGAGCTAGAAATAGCAAGTTAAAATAAG
dsdA	CCCAGTATCCGTTGGTAAAGGAT	ATCCTTTACCAACGGATACT	TTGACAGCTAGCTCAGTCCTAGGTATAATGCTAGCATCCTTTACCAACGGATACTGTTTTAGAGCTAGAAATAGCAAGTTAAAATAAG
dsdC	CCCAGTGCGGTAAGTCACCGTAT	ATACGGTGACTTACCGCACT	TTGACAGCTAGCTCAGTCCTAGGTATAATGCTAGCATACGGTGACTTACCGCACTGTTTTAGAGCTAGAAATAGCAAGTTAAAATAAG
dsdX	CCATCGTGAAGTTCAAATTCCAC	GTGGAATTTGAACTTCACGA	TTGACAGCTAGCTCAGTCCTAGGTATAATGCTAGCGTGGAATTTGAACTTCACGAGTTTTAGAGCTAGAAATAGCAAGTTAAAATAAG
dsrB	CCGCGTCGTCCTGGCGTGGTACT	AGTACCACGCCAGGACGACG	TTGACAGCTAGCTCAGTCCTAGGTATAATGCTAGCAGTACCACGCCAGGACGACGGTTTTAGAGCTAGAAATAGCAAGTTAAAATAAG
dtd	CCGTGGAGGGAGAAGTGACGGGC	GCCCGTCACTTCTCCCTCCA	TTGACAGCTAGCTCAGTCCTAGGTATAATGCTAGCGCCCGTCACTTCTCCCTCCAGTTTTAGAGCTAGAAATAGCAAGTTAAAATAAG
dtpA	CCTACAAGGAATTATGGCTGTTT	AAACAGCCATAATTCCTTGT	TTGACAGCTAGCTCAGTCCTAGGTATAATGCTAGCAAACAGCCATAATTCCTTGTGTTTTAGAGCTAGAAATAGCAAGTTAAAATAAG
dtpB	CCCATGGGGATGCTGCAGCAACC	GGTTGCTGCAGCATCCCCAT	TTGACAGCTAGCTCAGTCCTAGGTATAATGCTAGCGGTTGCTGCAGCATCCCCATGTTTTAGAGCTAGAAATAGCAAGTTAAAATAAG
dtpC	CCCTCACAGCCGCGCGCGATATA	TATATCGCGCGCGGCTGTGA	TTGACAGCTAGCTCAGTCCTAGGTATAATGCTAGCTATATCGCGCGCGGCTGTGAGTTTTAGAGCTAGAAATAGCAAGTTAAAATAAG
dtpD	CCTACGAGTTATTTAGCGCCTAC	GTAGGCGCTAAATAACTCGT	TTGACAGCTAGCTCAGTCCTAGGTATAATGCTAGCGTAGGCGCTAAATAACTCGTGTTTTAGAGCTAGAAATAGCAAGTTAAAATAAG
dusA	CCGCAATACGTTGCTGTATACCG	CGGTATACAGCAACGTATTG	TTGACAGCTAGCTCAGTCCTAGGTATAATGCTAGCCGGTATACAGCAACGTATTGGTTTTAGAGCTAGAAATAGCAAGTTAAAATAAG
dusB	CCTTTTCGGACGTTGTGCTACGA	TCGTAGCACAACGTCCGAAA	TTGACAGCTAGCTCAGTCCTAGGTATAATGCTAGCTCGTAGCACAACGTCCGAAAGTTTTAGAGCTAGAAATAGCAAGTTAAAATAAG
dusC	CCGATGGAGGGAGTGCTTGACTC	GAGTCAAGCACTCCCTCCAT	TTGACAGCTAGCTCAGTCCTAGGTATAATGCTAGCGAGTCAAGCACTCCCTCCATGTTTTAGAGCTAGAAATAGCAAGTTAAAATAAG
dut	CCGTAGAACTGGCTCCGGGTGAC	GTCACCCGGAGCCAGTTCTA	TTGACAGCTAGCTCAGTCCTAGGTATAATGCTAGCGTCACCCGGAGCCAGTTCTAGTTTTAGAGCTAGAAATAGCAAGTTAAAATAAG
dxr	CCGCGTAGTTGCGCTGGTGGCAG	CTGCCACCAGCGCAACTACG	TTGACAGCTAGCTCAGTCCTAGGTATAATGCTAGCCTGCCACCAGCGCAACTACGGTTTTAGAGCTAGAAATAGCAAGTTAAAATAAG
dxs	CCCAGGAGTTACGACTGTTGCCG	CGGCAACAGTCGTAACTCCT	TTGACAGCTAGCTCAGTCCTAGGTATAATGCTAGCCGGCAACAGTCGTAACTCCTGTTTTAGAGCTAGAAATAGCAAGTTAAAATAAG
eaeH	CCCAGTAATGGCGGCACGTGCGC	GCGCACGTGCCGCCATTACT	TTGACAGCTAGCTCAGTCCTAGGTATAATGCTAGCGCGCACGTGCCGCCATTACTGTTTTAGAGCTAGAAATAGCAAGTTAAAATAAG
eamA	CCGGCTATCTTTTTTGTCGCACG	CGTGCGACAAAAAAGATAGC	TTGACAGCTAGCTCAGTCCTAGGTATAATGCTAGCCGTGCGACAAAAAAGATAGCGTTTTAGAGCTAGAAATAGCAAGTTAAAATAAG
eamB	CCCTTAGCTCTGCTACGTCGCAT	ATGCGACGTAGCAGAGCTAA	TTGACAGCTAGCTCAGTCCTAGGTATAATGCTAGCATGCGACGTAGCAGAGCTAAGTTTTAGAGCTAGAAATAGCAAGTTAAAATAAG
ebgA	CCGACTTGCGCCGCGTGCGTACT	AGTACGCACGCGGCGCAAGT	TTGACAGCTAGCTCAGTCCTAGGTATAATGCTAGCAGTACGCACGCGGCGCAAGTGTTTTAGAGCTAGAAATAGCAAGTTAAAATAAG
ebgC	CCGCGTGGAGACAGACTCCGCGA	TCGCGGAGTCTGTCTCCACG	TTGACAGCTAGCTCAGTCCTAGGTATAATGCTAGCTCGCGGAGTCTGTCTCCACGGTTTTAGAGCTAGAAATAGCAAGTTAAAATAAG
ebgR	CCAGGGTCTTAAATGACGATCCG	CGGATCGTCATTTAAGACCC	TTGACAGCTAGCTCAGTCCTAGGTATAATGCTAGCCGGATCGTCATTTAAGACCCGTTTTAGAGCTAGAAATAGCAAGTTAAAATAAG
ecnA	CCGCTCGCGGTTTCGGCGAAGAC	GTCTTCGCCGAAACCGCGAG	TTGACAGCTAGCTCAGTCCTAGGTATAATGCTAGCGTCTTCGCCGAAACCGCGAGGTTTTAGAGCTAGAAATAGCAAGTTAAAATAAG
ecnB	CCTGCAACACCACGCGTGGCGTT	AACGCCACGCGTGGTGTTGC	TTGACAGCTAGCTCAGTCCTAGGTATAATGCTAGCAACGCCACGCGTGGTGTTGCGTTTTAGAGCTAGAAATAGCAAGTTAAAATAAG
eco	CCATTCTACCTGCAGTATTGTTT	AAACAATACTGCAGGTAGAA	TTGACAGCTAGCTCAGTCCTAGGTATAATGCTAGCAAACAATACTGCAGGTAGAAGTTTTAGAGCTAGAAATAGCAAGTTAAAATAAG
ecpA	CCACTCGGTAGCCTGGCGTTCCA	TGGAACGCCAGGCTACCGAG	TTGACAGCTAGCTCAGTCCTAGGTATAATGCTAGCTGGAACGCCAGGCTACCGAGGTTTTAGAGCTAGAAATAGCAAGTTAAAATAAG
ecpB	CCTCTCGCTCTGCTGTTTTCCGG	CCGGAAAACAGCAGAGCGAG	TTGACAGCTAGCTCAGTCCTAGGTATAATGCTAGCCCGGAAAACAGCAGAGCGAGGTTTTAGAGCTAGAAATAGCAAGTTAAAATAAG
ecpC	CCCAGGACTGAAAGCCCAGTTTG	CAAACTGGGCTTTCAGTCCT	TTGACAGCTAGCTCAGTCCTAGGTATAATGCTAGCCAAACTGGGCTTTCAGTCCTGTTTTAGAGCTAGAAATAGCAAGTTAAAATAAG
ecpD	CCTGGGCGGATGCACCGGCACGC	GCGTGCCGGTGCATCCGCCC	TTGACAGCTAGCTCAGTCCTAGGTATAATGCTAGCGCGTGCCGGTGCATCCGCCCGTTTTAGAGCTAGAAATAGCAAGTTAAAATAAG
ecpE	CCGTCCGAGACTGACTTTGTCAG	CTGACAAAGTCAGTCTCGGA	TTGACAGCTAGCTCAGTCCTAGGTATAATGCTAGCCTGACAAAGTCAGTCTCGGAGTTTTAGAGCTAGAAATAGCAAGTTAAAATAAG
ecpR	CCTACTTCTATAAAGGACTATCT	AGATAGTCCTTTATAGAAGT	TTGACAGCTAGCTCAGTCCTAGGTATAATGCTAGCAGATAGTCCTTTATAGAAGTGTTTTAGAGCTAGAAATAGCAAGTTAAAATAAG
eda	CCGAGTGTGCAGTTGACGCTATC	GATAGCGTCAACTGCACACT	TTGACAGCTAGCTCAGTCCTAGGTATAATGCTAGCGATAGCGTCAACTGCACACTGTTTTAGAGCTAGAAATAGCAAGTTAAAATAAG
edd	CCACAATTGTTACGCGTAACAAA	TTTGTTACGCGTAACAATTG	TTGACAGCTAGCTCAGTCCTAGGTATAATGCTAGCTTTGTTACGCGTAACAATTGGTTTTAGAGCTAGAAATAGCAAGTTAAAATAAG
efeB	CCGACGTTTACTGAAAGTGATAG	CTATCACTTTCAGTAAACGT	TTGACAGCTAGCTCAGTCCTAGGTATAATGCTAGCCTATCACTTTCAGTAAACGTGTTTTAGAGCTAGAAATAGCAAGTTAAAATAAG
efeO	CCGCCGTAACGCATTGCAGTTGA	TCAACTGCAATGCGTTACGG	TTGACAGCTAGCTCAGTCCTAGGTATAATGCTAGCTCAACTGCAATGCGTTACGGGTTTTAGAGCTAGAAATAGCAAGTTAAAATAAG
efeU	CCCAGCGAGGCCGATGGATTGTG	CACAATCCATCGGCCTCGCT	TTGACAGCTAGCTCAGTCCTAGGTATAATGCTAGCCACAATCCATCGGCCTCGCTGTTTTAGAGCTAGAAATAGCAAGTTAAAATAAG
efp	CCGGTACTCGCGTAGAAAAAACC	GGTTTTTTCTACGCGAGTAC	TTGACAGCTAGCTCAGTCCTAGGTATAATGCTAGCGGTTTTTTCTACGCGAGTACGTTTTAGAGCTAGAAATAGCAAGTTAAAATAAG
elaA	CCCAGCTTTATGCCTTATTACAA	TTGTAATAAGGCATAAAGCT	TTGACAGCTAGCTCAGTCCTAGGTATAATGCTAGCTTGTAATAAGGCATAAAGCTGTTTTAGAGCTAGAAATAGCAAGTTAAAATAAG
elaB	CCGCTCCTCTGGCGATCCCGCCG	CGGCGGGATCGCCAGAGGAG	TTGACAGCTAGCTCAGTCCTAGGTATAATGCTAGCCGGCGGGATCGCCAGAGGAGGTTTTAGAGCTAGAAATAGCAAGTTAAAATAAG
elaD	CCGAGGAATTACTGCAGTCTTTA	TAAAGACTGCAGTAATTCCT	TTGACAGCTAGCTCAGTCCTAGGTATAATGCTAGCTAAAGACTGCAGTAATTCCTGTTTTAGAGCTAGAAATAGCAAGTTAAAATAAG
elbB	n.a.	n.a.
elfA	CCAGCTTGTACCCTGGTAGCTGC	GCAGCTACCAGGGTACAAGC	TTGACAGCTAGCTCAGTCCTAGGTATAATGCTAGCGCAGCTACCAGGGTACAAGCGTTTTAGAGCTAGAAATAGCAAGTTAAAATAAG
elfC	CCATCGTTTATTGGTGGGCTGGT	ACCAGCCCACCAATAAACGA	TTGACAGCTAGCTCAGTCCTAGGTATAATGCTAGCACCAGCCCACCAATAAACGAGTTTTAGAGCTAGAAATAGCAAGTTAAAATAAG
elfD	CCGTAAGTTTAACGGCAATATTA	TAATATTGCCGTTAAACTTA	TTGACAGCTAGCTCAGTCCTAGGTATAATGCTAGCTAATATTGCCGTTAAACTTAGTTTTAGAGCTAGAAATAGCAAGTTAAAATAAG
elfG	CCGTCTTAATGTTATGGTGCGCT	AGCGCACCATAACATTAAGA	TTGACAGCTAGCTCAGTCCTAGGTATAATGCTAGCAGCGCACCATAACATTAAGAGTTTTAGAGCTAGAAATAGCAAGTTAAAATAAG
elyC	CCGCTGATGTTGTTGATTATTGG	CCAATAATCAACAACATCAG	TTGACAGCTAGCTCAGTCCTAGGTATAATGCTAGCCCAATAATCAACAACATCAGGTTTTAGAGCTAGAAATAGCAAGTTAAAATAAG
emrA	CCTCCTTCTCACCTTGCTCTTTA	TAAAGAGCAAGGTGAGAAGG	TTGACAGCTAGCTCAGTCCTAGGTATAATGCTAGCTAAAGAGCAAGGTGAGAAGGGTTTTAGAGCTAGAAATAGCAAGTTAAAATAAG
emrB	CCCCACTATCGCCGGGAATCTGG	CCAGATTCCCGGCGATAGTG	TTGACAGCTAGCTCAGTCCTAGGTATAATGCTAGCCCAGATTCCCGGCGATAGTGGTTTTAGAGCTAGAAATAGCAAGTTAAAATAAG
emrD	CCATTTATATTCCAGCTATTGCC	GGCAATAGCTGGAATATAAA	TTGACAGCTAGCTCAGTCCTAGGTATAATGCTAGCGGCAATAGCTGGAATATAAAGTTTTAGAGCTAGAAATAGCAAGTTAAAATAAG
emrE	CCATCTGTTGGTACAATTATTTG	CAAATAATTGTACCAACAGA	TTGACAGCTAGCTCAGTCCTAGGTATAATGCTAGCCAAATAATTGTACCAACAGAGTTTTAGAGCTAGAAATAGCAAGTTAAAATAAG
emrK	CCTATGCCTATTGGTCAATGGAA	TTCCATTGACCAATAGGCAT	TTGACAGCTAGCTCAGTCCTAGGTATAATGCTAGCTTCCATTGACCAATAGGCATGTTTTAGAGCTAGAAATAGCAAGTTAAAATAAG
emrY	CCGGTGGGACGTTATGGTGCGTC	GACGCACCATAACGTCCCAC	TTGACAGCTAGCTCAGTCCTAGGTATAATGCTAGCGACGCACCATAACGTCCCACGTTTTAGAGCTAGAAATAGCAAGTTAAAATAAG
emtA	CCAATAAGCCAGAAAGCCGGTGC	GCACCGGCTTTCTGGCTTAT	TTGACAGCTAGCTCAGTCCTAGGTATAATGCTAGCGCACCGGCTTTCTGGCTTATGTTTTAGAGCTAGAAATAGCAAGTTAAAATAAG
endA	CCGAAGGTATCAATAGTTTTTCT	AGAAAAACTATTGATACCTT	TTGACAGCTAGCTCAGTCCTAGGTATAATGCTAGCAGAAAAACTATTGATACCTTGTTTTAGAGCTAGAAATAGCAAGTTAAAATAAG
eno	CCGAAGTACATCTGGAGGGTGGT	ACCACCCTCCAGATGTACTT	TTGACAGCTAGCTCAGTCCTAGGTATAATGCTAGCACCACCCTCCAGATGTACTTGTTTTAGAGCTAGAAATAGCAAGTTAAAATAAG
entA	CCGAAGTGATGGATGTTGCCGAC	GTCGGCAACATCCATCACTT	TTGACAGCTAGCTCAGTCCTAGGTATAATGCTAGCGTCGGCAACATCCATCACTTGTTTTAGAGCTAGAAATAGCAAGTTAAAATAAG
entB	CCGGAGTCTCACGATATTCCGCA	TGCGGAATATCGTGAGACTC	TTGACAGCTAGCTCAGTCCTAGGTATAATGCTAGCTGCGGAATATCGTGAGACTCGTTTTAGAGCTAGAAATAGCAAGTTAAAATAAG
entC	CCGACAGTCCCTTCCAGCAAAAA	TTTTTGCTGGAAGGGACTGT	TTGACAGCTAGCTCAGTCCTAGGTATAATGCTAGCTTTTTGCTGGAAGGGACTGTGTTTTAGAGCTAGAAATAGCAAGTTAAAATAAG
entD	CCTCCCTCCCCTTTGCCGGACAT	ATGTCCGGCAAAGGGGAGGG	TTGACAGCTAGCTCAGTCCTAGGTATAATGCTAGCATGTCCGGCAAAGGGGAGGGGTTTTAGAGCTAGAAATAGCAAGTTAAAATAAG
entE	CCGACATTCTGACGCGACATGCT	AGCATGTCGCGTCAGAATGT	TTGACAGCTAGCTCAGTCCTAGGTATAATGCTAGCAGCATGTCGCGTCAGAATGTGTTTTAGAGCTAGAAATAGCAAGTTAAAATAAG
entF	CCGGACTAGCGCAAGCAGATACG	CGTATCTGCTTGCGCTAGTC	TTGACAGCTAGCTCAGTCCTAGGTATAATGCTAGCCGTATCTGCTTGCGCTAGTCGTTTTAGAGCTAGAAATAGCAAGTTAAAATAAG
entH	CCGTTCGGTTTACTACATGGCGG	CCGCCATGTAGTAAACCGAA	TTGACAGCTAGCTCAGTCCTAGGTATAATGCTAGCCCGCCATGTAGTAAACCGAAGTTTTAGAGCTAGAAATAGCAAGTTAAAATAAG
entS	CCTCGCTCGTTTCATCTCAATTG	CAATTGAGATGAAACGAGCG	TTGACAGCTAGCTCAGTCCTAGGTATAATGCTAGCCAATTGAGATGAAACGAGCGGTTTTAGAGCTAGAAATAGCAAGTTAAAATAAG
envC	CCATCATCTACGCCAGCGTTCTT	AAGAACGCTGGCGTAGATGA	TTGACAGCTAGCTCAGTCCTAGGTATAATGCTAGCAAGAACGCTGGCGTAGATGAGTTTTAGAGCTAGAAATAGCAAGTTAAAATAAG
envY	CCTTCCGAAAAACTACCTGGCCG	CGGCCAGGTAGTTTTTCGGA	TTGACAGCTAGCTCAGTCCTAGGTATAATGCTAGCCGGCCAGGTAGTTTTTCGGAGTTTTAGAGCTAGAAATAGCAAGTTAAAATAAG
envZ	CCGAGCCTCCAGCAGTTTAATAA	TTATTAAACTGCTGGAGGCT	TTGACAGCTAGCTCAGTCCTAGGTATAATGCTAGCTTATTAAACTGCTGGAGGCTGTTTTAGAGCTAGAAATAGCAAGTTAAAATAAG
epd	CCGTACGCGTAGCGATAAATGGC	GCCATTTATCGCTACGCGTA	TTGACAGCTAGCTCAGTCCTAGGTATAATGCTAGCGCCATTTATCGCTACGCGTAGTTTTAGAGCTAGAAATAGCAAGTTAAAATAAG
epmA	CCATTCCTAACTTATTAAAACGC	GCGTTTTAATAAGTTAGGAA	TTGACAGCTAGCTCAGTCCTAGGTATAATGCTAGCGCGTTTTAATAAGTTAGGAAGTTTTAGAGCTAGAAATAGCAAGTTAAAATAAG
epmB	CCATCCAGAGAAGATTGGTTAAC	GTTAACCAATCTTCTCTGGA	TTGACAGCTAGCTCAGTCCTAGGTATAATGCTAGCGTTAACCAATCTTCTCTGGAGTTTTAGAGCTAGAAATAGCAAGTTAAAATAAG
epmC	CCGATCTATCTTCCTGCTGATGC	GCATCAGCAGGAAGATAGAT	TTGACAGCTAGCTCAGTCCTAGGTATAATGCTAGCGCATCAGCAGGAAGATAGATGTTTTAGAGCTAGAAATAGCAAGTTAAAATAAG
eptA	CCTACTAAAAAGACCCTCTTTGA	TCAAAGAGGGTCTTTTTAGT	TTGACAGCTAGCTCAGTCCTAGGTATAATGCTAGCTCAAAGAGGGTCTTTTTAGTGTTTTAGAGCTAGAAATAGCAAGTTAAAATAAG
eptB	CCGTCTGGAAAGGCATTTCTGCT	AGCAGAAATGCCTTTCCAGA	TTGACAGCTAGCTCAGTCCTAGGTATAATGCTAGCAGCAGAAATGCCTTTCCAGAGTTTTAGAGCTAGAAATAGCAAGTTAAAATAAG
eptC	CCCTGGGTTGGGCACTGCTCTAC	GTAGAGCAGTGCCCAACCCA	TTGACAGCTAGCTCAGTCCTAGGTATAATGCTAGCGTAGAGCAGTGCCCAACCCAGTTTTAGAGCTAGAAATAGCAAGTTAAAATAAG
era	CCATCGTCGGACGTCCGAACGTT	AACGTTCGGACGTCCGACGA	TTGACAGCTAGCTCAGTCCTAGGTATAATGCTAGCAACGTTCGGACGTCCGACGAGTTTTAGAGCTAGAAATAGCAAGTTAAAATAAG
erpA	CCGAATCTGAAATTACGCGTGTA	TACACGCGTAATTTCAGATT	TTGACAGCTAGCTCAGTCCTAGGTATAATGCTAGCTACACGCGTAATTTCAGATTGTTTTAGAGCTAGAAATAGCAAGTTAAAATAAG
essD	CCTCACAGTGGGCAGCAATAGGT	ACCTATTGCTGCCCACTGTG	TTGACAGCTAGCTCAGTCCTAGGTATAATGCTAGCACCTATTGCTGCCCACTGTGGTTTTAGAGCTAGAAATAGCAAGTTAAAATAAG
essQ	CCTATGGCACATCGGCGGGTAAT	ATTACCCGCCGATGTGCCAT	TTGACAGCTAGCTCAGTCCTAGGTATAATGCTAGCATTACCCGCCGATGTGCCATGTTTTAGAGCTAGAAATAGCAAGTTAAAATAAG
etk	CCGTAAGTTTATTATCAGCGTGA	TCACGCTGATAATAAACTTA	TTGACAGCTAGCTCAGTCCTAGGTATAATGCTAGCTCACGCTGATAATAAACTTAGTTTTAGAGCTAGAAATAGCAAGTTAAAATAAG
etp	CCCAACTAAAATTTAACTCAATC	GATTGAGTTAAATTTTAGTT	TTGACAGCTAGCTCAGTCCTAGGTATAATGCTAGCGATTGAGTTAAATTTTAGTTGTTTTAGAGCTAGAAATAGCAAGTTAAAATAAG
ettA	CCCTGGGGCAAAAATTGGTGTCC	GGACACCAATTTTTGCCCCA	TTGACAGCTAGCTCAGTCCTAGGTATAATGCTAGCGGACACCAATTTTTGCCCCAGTTTTAGAGCTAGAAATAGCAAGTTAAAATAAG
eutA	CCCAGGTGATTTTCTCCCGGCTG	CAGCCGGGAGAAAATCACCT	TTGACAGCTAGCTCAGTCCTAGGTATAATGCTAGCCAGCCGGGAGAAAATCACCTGTTTTAGAGCTAGAAATAGCAAGTTAAAATAAG
eutB	n.a.	n.a.
eutC	CCGTCAGAAGCAAAGTGCGCCAC	GTGGCGCACTTTGCTTCTGA	TTGACAGCTAGCTCAGTCCTAGGTATAATGCTAGCGTGGCGCACTTTGCTTCTGAGTTTTAGAGCTAGAAATAGCAAGTTAAAATAAG
eutD	CCAACGTGTGCTGAAAGCCGCGC	GCGCGGCTTTCAGCACACGT	TTGACAGCTAGCTCAGTCCTAGGTATAATGCTAGCGCGCGGCTTTCAGCACACGTGTTTTAGAGCTAGAAATAGCAAGTTAAAATAAG
eutE	CCCAGCAAGGGTTAAAAAGCGTG	CACGCTTTTTAACCCTTGCT	TTGACAGCTAGCTCAGTCCTAGGTATAATGCTAGCCACGCTTTTTAACCCTTGCTGTTTTAGAGCTAGAAATAGCAAGTTAAAATAAG
eutG	CCACCGGTGACGCTTTGCGGTCC	GGACCGCAAAGCGTCACCGG	TTGACAGCTAGCTCAGTCCTAGGTATAATGCTAGCGGACCGCAAAGCGTCACCGGGTTTTAGAGCTAGAAATAGCAAGTTAAAATAAG
eutH	CCGTAGACAGGATCCTGTCGCAG	CTGCGACAGGATCCTGTCTA	TTGACAGCTAGCTCAGTCCTAGGTATAATGCTAGCCTGCGACAGGATCCTGTCTAGTTTTAGAGCTAGAAATAGCAAGTTAAAATAAG
eutJ	CCGCGACGGAATCTCCGCTGTGG	CCACAGCGGAGATTCCGTCG	TTGACAGCTAGCTCAGTCCTAGGTATAATGCTAGCCCACAGCGGAGATTCCGTCGGTTTTAGAGCTAGAAATAGCAAGTTAAAATAAG
eutK	CCGCGATAGATGCAGCGGATGCC	GGCATCCGCTGCATCTATCG	TTGACAGCTAGCTCAGTCCTAGGTATAATGCTAGCGGCATCCGCTGCATCTATCGGTTTTAGAGCTAGAAATAGCAAGTTAAAATAAG
eutL	CCGACTCCGATGACGTCACCTAC	GTAGGTGACGTCATCGGAGT	TTGACAGCTAGCTCAGTCCTAGGTATAATGCTAGCGTAGGTGACGTCATCGGAGTGTTTTAGAGCTAGAAATAGCAAGTTAAAATAAG
eutM	CCCGGGGCCTGGTTGCACTGATT	AATCAGTGCAACCAGGCCCC	TTGACAGCTAGCTCAGTCCTAGGTATAATGCTAGCAATCAGTGCAACCAGGCCCCGTTTTAGAGCTAGAAATAGCAAGTTAAAATAAG
eutN	CCACAAGGTAATCCTGACGGGCA	TGCCCGTCAGGATTACCTTG	TTGACAGCTAGCTCAGTCCTAGGTATAATGCTAGCTGCCCGTCAGGATTACCTTGGTTTTAGAGCTAGAAATAGCAAGTTAAAATAAG
eutP	CCAGAAAAACACAGGCCGTGGAA	TTCCACGGCCTGTGTTTTTC	TTGACAGCTAGCTCAGTCCTAGGTATAATGCTAGCTTCCACGGCCTGTGTTTTTCGTTTTAGAGCTAGAAATAGCAAGTTAAAATAAG
eutQ	CCGAATGTGATGAATCGATCCCG	CGGGATCGATTCATCACATT	TTGACAGCTAGCTCAGTCCTAGGTATAATGCTAGCCGGGATCGATTCATCACATTGTTTTAGAGCTAGAAATAGCAAGTTAAAATAAG
eutR	CCGAAGGTCGAAGTGGATAATGT	ACATTATCCACTTCGACCTT	TTGACAGCTAGCTCAGTCCTAGGTATAATGCTAGCACATTATCCACTTCGACCTTGTTTTAGAGCTAGAAATAGCAAGTTAAAATAAG
eutS	CCGGTGAGGAACTGGCGAAGAAA	TTTCTTCGCCAGTTCCTCAC	TTGACAGCTAGCTCAGTCCTAGGTATAATGCTAGCTTTCTTCGCCAGTTCCTCACGTTTTAGAGCTAGAAATAGCAAGTTAAAATAAG
eutT	CCGAAGCATGGCTAAGAGCGAAC	GTTCGCTCTTAGCCATGCTT	TTGACAGCTAGCTCAGTCCTAGGTATAATGCTAGCGTTCGCTCTTAGCCATGCTTGTTTTAGAGCTAGAAATAGCAAGTTAAAATAAG
evgA	CCTCTTGCTATCGCAGCAATTCG	CGAATTGCTGCGATAGCAAG	TTGACAGCTAGCTCAGTCCTAGGTATAATGCTAGCCGAATTGCTGCGATAGCAAGGTTTTAGAGCTAGAAATAGCAAGTTAAAATAAG
evgS	CCGTGTCACACTTGATCCACTAC	GTAGTGGATCAAGTGTGACA	TTGACAGCTAGCTCAGTCCTAGGTATAATGCTAGCGTAGTGGATCAAGTGTGACAGTTTTAGAGCTAGAAATAGCAAGTTAAAATAAG
exbB	CCGTAGTCACCTGGGCAATCTTC	GAAGATTGCCCAGGTGACTA	TTGACAGCTAGCTCAGTCCTAGGTATAATGCTAGCGAAGATTGCCCAGGTGACTAGTTTTAGAGCTAGAAATAGCAAGTTAAAATAAG
exbD	CCTCGACGATAACGGCGAAATGC	GCATTTCGCCGTTATCGTCG	TTGACAGCTAGCTCAGTCCTAGGTATAATGCTAGCGCATTTCGCCGTTATCGTCGGTTTTAGAGCTAGAAATAGCAAGTTAAAATAAG
exoX	CCTATTAGTCCACAAGCGATGGC	GCCATCGCTTGTGGACTAAT	TTGACAGCTAGCTCAGTCCTAGGTATAATGCTAGCGCCATCGCTTGTGGACTAATGTTTTAGAGCTAGAAATAGCAAGTTAAAATAAG
exuR	CCGTACGGTAGTTCGTGAAGCCA	TGGCTTCACGAACTACCGTA	TTGACAGCTAGCTCAGTCCTAGGTATAATGCTAGCTGGCTTCACGAACTACCGTAGTTTTAGAGCTAGAAATAGCAAGTTAAAATAAG
exuT	CCAACTCTGATGGAAGAGTTAAA	TTTAACTCTTCCATCAGAGT	TTGACAGCTAGCTCAGTCCTAGGTATAATGCTAGCTTTAACTCTTCCATCAGAGTGTTTTAGAGCTAGAAATAGCAAGTTAAAATAAG
fabA	CCGTGTGGTCAAAATGACCGAAA	TTTCGGTCATTTTGACCACA	TTGACAGCTAGCTCAGTCCTAGGTATAATGCTAGCTTTCGGTCATTTTGACCACAGTTTTAGAGCTAGAAATAGCAAGTTAAAATAAG
fabB	CCGGCATGCGTAGCCACGTCTGG	CCAGACGTGGCTACGCATGC	TTGACAGCTAGCTCAGTCCTAGGTATAATGCTAGCCCAGACGTGGCTACGCATGCGTTTTAGAGCTAGAAATAGCAAGTTAAAATAAG
fabD	CCGTTGGAATGCTGGCTGATATG	CATATCAGCCAGCATTCCAA	TTGACAGCTAGCTCAGTCCTAGGTATAATGCTAGCCATATCAGCCAGCATTCCAAGTTTTAGAGCTAGAAATAGCAAGTTAAAATAAG
fabF	CCGTAGAGTCTACCTGGAAAGCT	AGCTTTCCAGGTAGACTCTA	TTGACAGCTAGCTCAGTCCTAGGTATAATGCTAGCAGCTTTCCAGGTAGACTCTAGTTTTAGAGCTAGAAATAGCAAGTTAAAATAAG
fabG	CCGGTGCAAGCCGCGGAATTGGC	GCCAATTCCGCGGCTTGCAC	TTGACAGCTAGCTCAGTCCTAGGTATAATGCTAGCGCCAATTCCGCGGCTTGCACGTTTTAGAGCTAGAAATAGCAAGTTAAAATAAG
fabH	CCGATTTGGAAAAAATGGTGGAC	GTCCACCATTTTTTCCAAAT	TTGACAGCTAGCTCAGTCCTAGGTATAATGCTAGCGTCCACCATTTTTTCCAAATGTTTTAGAGCTAGAAATAGCAAGTTAAAATAAG
fabI	CCGCGTAGAAGAATTTGCCGCTC	GAGCGGCAAATTCTTCTACG	TTGACAGCTAGCTCAGTCCTAGGTATAATGCTAGCGAGCGGCAAATTCTTCTACGGTTTTAGAGCTAGAAATAGCAAGTTAAAATAAG
fabR	CCAATTAAGTGCTGAACGCAGCT	AGCTGCGTTCAGCACTTAAT	TTGACAGCTAGCTCAGTCCTAGGTATAATGCTAGCAGCTGCGTTCAGCACTTAATGTTTTAGAGCTAGAAATAGCAAGTTAAAATAAG
fabZ	CCCGTTCTTACTGGTGGATCGCG	CGCGATCCACCAGTAAGAAC	TTGACAGCTAGCTCAGTCCTAGGTATAATGCTAGCCGCGATCCACCAGTAAGAACGTTTTAGAGCTAGAAATAGCAAGTTAAAATAAG
fadA	CCGATGGGCCGTTCGAAGGGCGG	CCGCCCTTCGAACGGCCCAT	TTGACAGCTAGCTCAGTCCTAGGTATAATGCTAGCCCGCCCTTCGAACGGCCCATGTTTTAGAGCTAGAAATAGCAAGTTAAAATAAG
fadB	CCCTGTACCTTGACTGGCTGGAA	TTCCAGCCAGTCAAGGTACA	TTGACAGCTAGCTCAGTCCTAGGTATAATGCTAGCTTCCAGCCAGTCAAGGTACAGTTTTAGAGCTAGAAATAGCAAGTTAAAATAAG
fadD	CCGCGGACGTTCCGACGGAGATC	GATCTCCGTCGGAACGTCCG	TTGACAGCTAGCTCAGTCCTAGGTATAATGCTAGCGATCTCCGTCGGAACGTCCGGTTTTAGAGCTAGAAATAGCAAGTTAAAATAAG
fadE	CCGCCCTCGGCGTTGCTGGTCTG	CAGACCAGCAACGCCGAGGG	TTGACAGCTAGCTCAGTCCTAGGTATAATGCTAGCCAGACCAGCAACGCCGAGGGGTTTTAGAGCTAGAAATAGCAAGTTAAAATAAG
fadH	CCGCGTGTTGATGGGCTCAATGC	GCATTGAGCCCATCAACACG	TTGACAGCTAGCTCAGTCCTAGGTATAATGCTAGCGCATTGAGCCCATCAACACGGTTTTAGAGCTAGAAATAGCAAGTTAAAATAAG
fadI	CCATTGTTAGCGGTTTACGTACG	CGTACGTAAACCGCTAACAA	TTGACAGCTAGCTCAGTCCTAGGTATAATGCTAGCCGTACGTAAACCGCTAACAAGTTTTAGAGCTAGAAATAGCAAGTTAAAATAAG
fadJ	CCGGGTGAGAAAATGAATACCCT	AGGGTATTCATTTTCTCACC	TTGACAGCTAGCTCAGTCCTAGGTATAATGCTAGCAGGGTATTCATTTTCTCACCGTTTTAGAGCTAGAAATAGCAAGTTAAAATAAG
fadK	CCGTGGTCGATAATCATGGTGCA	TGCACCATGATTATCGACCA	TTGACAGCTAGCTCAGTCCTAGGTATAATGCTAGCTGCACCATGATTATCGACCAGTTTTAGAGCTAGAAATAGCAAGTTAAAATAAG
fadL	CCCAGGCCTGGTCGGCAGGCTTT	AAAGCCTGCCGACCAGGCCT	TTGACAGCTAGCTCAGTCCTAGGTATAATGCTAGCAAAGCCTGCCGACCAGGCCTGTTTTAGAGCTAGAAATAGCAAGTTAAAATAAG
fadM	CCGCTACCTTGAATTTCTCGAAG	CTTCGAGAAATTCAAGGTAG	TTGACAGCTAGCTCAGTCCTAGGTATAATGCTAGCCTTCGAGAAATTCAAGGTAGGTTTTAGAGCTAGAAATAGCAAGTTAAAATAAG
fadR	CCCGGGACTATTTTGCCCGCAGA	TCTGCGGGCAAAATAGTCCC	TTGACAGCTAGCTCAGTCCTAGGTATAATGCTAGCTCTGCGGGCAAAATAGTCCCGTTTTAGAGCTAGAAATAGCAAGTTAAAATAAG
fau	CCCAGCCACTCATAGAACAACTC	GAGTTGTTCTATGAGTGGCT	TTGACAGCTAGCTCAGTCCTAGGTATAATGCTAGCGAGTTGTTCTATGAGTGGCTGTTTTAGAGCTAGAAATAGCAAGTTAAAATAAG
fbaA	CCGCTGCTAAAGTTAAAGCGCCG	CGGCGCTTTAACTTTAGCAG	TTGACAGCTAGCTCAGTCCTAGGTATAATGCTAGCCGGCGCTTTAACTTTAGCAGGTTTTAGAGCTAGAAATAGCAAGTTAAAATAAG
fbaB	CCGTTGTATGACAATTCCTTCTG	CAGAAGGAATTGTCATACAA	TTGACAGCTAGCTCAGTCCTAGGTATAATGCTAGCCAGAAGGAATTGTCATACAAGTTTTAGAGCTAGAAATAGCAAGTTAAAATAAG
fbp	CCAAGATTATCCATCGCGATATC	GATATCGCGATGGATAATCT	TTGACAGCTAGCTCAGTCCTAGGTATAATGCTAGCGATATCGCGATGGATAATCTGTTTTAGAGCTAGAAATAGCAAGTTAAAATAAG
fdhD	CCACGGTTAGATGAGGTCGCGGA	TCCGCGACCTCATCTAACCG	TTGACAGCTAGCTCAGTCCTAGGTATAATGCTAGCTCCGCGACCTCATCTAACCGGTTTTAGAGCTAGAAATAGCAAGTTAAAATAAG
fdhE	CCTCGGCTCAAGAATTTATACAA	TTGTATAAATTCTTGAGCCG	TTGACAGCTAGCTCAGTCCTAGGTATAATGCTAGCTTGTATAAATTCTTGAGCCGGTTTTAGAGCTAGAAATAGCAAGTTAAAATAAG
fdhF	CCAGGGTACCCTGTGTCTGAAGG	CCTTCAGACACAGGGTACCC	TTGACAGCTAGCTCAGTCCTAGGTATAATGCTAGCCCTTCAGACACAGGGTACCCGTTTTAGAGCTAGAAATAGCAAGTTAAAATAAG
fdnG	CCGAAGCAAGCACTGGCTCAGGC	GCCTGAGCCAGTGCTTGCTT	TTGACAGCTAGCTCAGTCCTAGGTATAATGCTAGCGCCTGAGCCAGTGCTTGCTTGTTTTAGAGCTAGAAATAGCAAGTTAAAATAAG
fdnH	CCTTCTCAGGTGCGTGATTACAA	TTGTAATCACGCACCTGAGA	TTGACAGCTAGCTCAGTCCTAGGTATAATGCTAGCTTGTAATCACGCACCTGAGAGTTTTAGAGCTAGAAATAGCAAGTTAAAATAAG
fdnI	CCGCAGATGGGACGCATTTTGCA	TGCAAAATGCGTCCCATCTG	TTGACAGCTAGCTCAGTCCTAGGTATAATGCTAGCTGCAAAATGCGTCCCATCTGGTTTTAGAGCTAGAAATAGCAAGTTAAAATAAG
fdoG	CCCAGCGTAGCACTCGCGGAAAC	GTTTCCGCGAGTGCTACGCT	TTGACAGCTAGCTCAGTCCTAGGTATAATGCTAGCGTTTCCGCGAGTGCTACGCTGTTTTAGAGCTAGAAATAGCAAGTTAAAATAAG
fdoH	CCGCGACTAACGGTCTGACCCCC	GGGGGTCAGACCGTTAGTCG	TTGACAGCTAGCTCAGTCCTAGGTATAATGCTAGCGGGGGTCAGACCGTTAGTCGGTTTTAGAGCTAGAAATAGCAAGTTAAAATAAG
fdoI	CCCGTCCTTCAACTGGTTGATGC	GCATCAACCAGTTGAAGGAC	TTGACAGCTAGCTCAGTCCTAGGTATAATGCTAGCGCATCAACCAGTTGAAGGACGTTTTAGAGCTAGAAATAGCAAGTTAAAATAAG
fdrA	CCACAGGTTTCTGGCATGACGAT	ATCGTCATGCCAGAAACCTG	TTGACAGCTAGCTCAGTCCTAGGTATAATGCTAGCATCGTCATGCCAGAAACCTGGTTTTAGAGCTAGAAATAGCAAGTTAAAATAAG
fdx	CCAAAGATTGTTATTTTGCCTCA	TGAGGCAAAATAACAATCTT	TTGACAGCTAGCTCAGTCCTAGGTATAATGCTAGCTGAGGCAAAATAACAATCTTGTTTTAGAGCTAGAAATAGCAAGTTAAAATAAG
feaB	CCAGGTCCAACAGTTTCTCGATC	GATCGAGAAACTGTTGGACC	TTGACAGCTAGCTCAGTCCTAGGTATAATGCTAGCGATCGAGAAACTGTTGGACCGTTTTAGAGCTAGAAATAGCAAGTTAAAATAAG
feaR	CCAAAGGACTAAAGCTGAGTACC	GGTACTCAGCTTTAGTCCTT	TTGACAGCTAGCTCAGTCCTAGGTATAATGCTAGCGGTACTCAGCTTTAGTCCTTGTTTTAGAGCTAGAAATAGCAAGTTAAAATAAG
fecA	CCGGTCTCTCGTTTTCCGCTTTT	AAAAGCGGAAAACGAGAGAC	TTGACAGCTAGCTCAGTCCTAGGTATAATGCTAGCAAAAGCGGAAAACGAGAGACGTTTTAGAGCTAGAAATAGCAAGTTAAAATAAG
fecB	CCACAACGGATTGTGGTGCTGGA	TCCAGCACCACAATCCGTTG	TTGACAGCTAGCTCAGTCCTAGGTATAATGCTAGCTCCAGCACCACAATCCGTTGGTTTTAGAGCTAGAAATAGCAAGTTAAAATAAG
fecC	CCTGGACACACGCCAACGCTACC	GGTAGCGTTGGCGTGTGTCC	TTGACAGCTAGCTCAGTCCTAGGTATAATGCTAGCGGTAGCGTTGGCGTGTGTCCGTTTTAGAGCTAGAAATAGCAAGTTAAAATAAG
fecD	CCATATGGGAGTGATCCCCGTGC	GCACGGGGATCACTCCCATA	TTGACAGCTAGCTCAGTCCTAGGTATAATGCTAGCGCACGGGGATCACTCCCATAGTTTTAGAGCTAGAAATAGCAAGTTAAAATAAG
fecE	CCAACGGGGAAGATCACCGCCCT	AGGGCGGTGATCTTCCCCGT	TTGACAGCTAGCTCAGTCCTAGGTATAATGCTAGCAGGGCGGTGATCTTCCCCGTGTTTTAGAGCTAGAAATAGCAAGTTAAAATAAG
fecI	CCAGGACACTTTTTTGCGGGTAA	TTACCCGCAAAAAAGTGTCC	TTGACAGCTAGCTCAGTCCTAGGTATAATGCTAGCTTACCCGCAAAAAAGTGTCCGTTTTAGAGCTAGAAATAGCAAGTTAAAATAAG
fecR	CCGTGCTAAGCGGCGAGCGCGTC	GACGCGCTCGCCGCTTAGCA	TTGACAGCTAGCTCAGTCCTAGGTATAATGCTAGCGACGCGCTCGCCGCTTAGCAGTTTTAGAGCTAGAAATAGCAAGTTAAAATAAG
feoA	CCCATTCATATCGAAACCCGTCG	CGACGGGTTTCGATATGAAT	TTGACAGCTAGCTCAGTCCTAGGTATAATGCTAGCCGACGGGTTTCGATATGAATGTTTTAGAGCTAGAAATAGCAAGTTAAAATAAG
feoB	CCAAATTCTGGCAAGACAACGTT	AACGTTGTCTTGCCAGAATT	TTGACAGCTAGCTCAGTCCTAGGTATAATGCTAGCAACGTTGTCTTGCCAGAATTGTTTTAGAGCTAGAAATAGCAAGTTAAAATAAG
feoC	CCGTATGGAAGCGGCCCAGATAA	TTATCTGGGCCGCTTCCATA	TTGACAGCTAGCTCAGTCCTAGGTATAATGCTAGCTTATCTGGGCCGCTTCCATAGTTTTAGAGCTAGAAATAGCAAGTTAAAATAAG
fepA	CCGATACTCCTGTTTCACATGAC	GTCATGTGAAACAGGAGTAT	TTGACAGCTAGCTCAGTCCTAGGTATAATGCTAGCGTCATGTGAAACAGGAGTATGTTTTAGAGCTAGAAATAGCAAGTTAAAATAAG
fepB	CCTTCTATTAACAGGACTTTTGC	GCAAAAGTCCTGTTAATAGA	TTGACAGCTAGCTCAGTCCTAGGTATAATGCTAGCGCAAAAGTCCTGTTAATAGAGTTTTAGAGCTAGAAATAGCAAGTTAAAATAAG
fepC	CCGAATCAGTAGCCCGTTTGCGC	GCGCAAACGGGCTACTGATT	TTGACAGCTAGCTCAGTCCTAGGTATAATGCTAGCGCGCAAACGGGCTACTGATTGTTTTAGAGCTAGAAATAGCAAGTTAAAATAAG
fepD	CCGTGACACGCGCCATTGCCGTG	CACGGCAATGGCGCGTGTCA	TTGACAGCTAGCTCAGTCCTAGGTATAATGCTAGCCACGGCAATGGCGCGTGTCAGTTTTAGAGCTAGAAATAGCAAGTTAAAATAAG
fepE	CCGATTATCCTCTGGCGTCGCCC	GGGCGACGCCAGAGGATAAT	TTGACAGCTAGCTCAGTCCTAGGTATAATGCTAGCGGGCGACGCCAGAGGATAATGTTTTAGAGCTAGAAATAGCAAGTTAAAATAAG
fepG	CCGATTACTCATCACCTGTTTGC	GCAAACAGGTGATGAGTAAT	TTGACAGCTAGCTCAGTCCTAGGTATAATGCTAGCGCAAACAGGTGATGAGTAATGTTTTAGAGCTAGAAATAGCAAGTTAAAATAAG
fes	CCAAGGTTCTGAAGAATACTCGA	TCGAGTATTCTTCAGAACCT	TTGACAGCTAGCTCAGTCCTAGGTATAATGCTAGCTCGAGTATTCTTCAGAACCTGTTTTAGAGCTAGAAATAGCAAGTTAAAATAAG
fetA	CCGGTCCTTCTGGTTGTGGCAAA	TTTGCCACAACCAGAAGGAC	TTGACAGCTAGCTCAGTCCTAGGTATAATGCTAGCTTTGCCACAACCAGAAGGACGTTTTAGAGCTAGAAATAGCAAGTTAAAATAAG
fetB	n.a.	n.a.
ffh	CCGTGGACGCCTCACTGAAGACA	TGTCTTCAGTGAGGCGTCCA	TTGACAGCTAGCTCAGTCCTAGGTATAATGCTAGCTGTCTTCAGTGAGGCGTCCAGTTTTAGAGCTAGAAATAGCAAGTTAAAATAAG
fhlA	CCGATGAGTGATCTCGGACAACA	TGTTGTCCGAGATCACTCAT	TTGACAGCTAGCTCAGTCCTAGGTATAATGCTAGCTGTTGTCCGAGATCACTCATGTTTTAGAGCTAGAAATAGCAAGTTAAAATAAG
fhuA	CCAAAACACTCACTGCGTAAAAT	ATTTTACGCAGTGAGTGTTT	TTGACAGCTAGCTCAGTCCTAGGTATAATGCTAGCATTTTACGCAGTGAGTGTTTGTTTTAGAGCTAGAAATAGCAAGTTAAAATAAG
fhuB	CCGCGTAGCCAGTGGGCGCAGGC	GCCTGCGCCCACTGGCTACG	TTGACAGCTAGCTCAGTCCTAGGTATAATGCTAGCGCCTGCGCCCACTGGCTACGGTTTTAGAGCTAGAAATAGCAAGTTAAAATAAG
fhuC	CCTTTCGTGTGCCCGGGCGCACG	CGTGCGCCCGGGCACACGAA	TTGACAGCTAGCTCAGTCCTAGGTATAATGCTAGCCGTGCGCCCGGGCACACGAAGTTTTAGAGCTAGAAATAGCAAGTTAAAATAAG
fhuD	CCAATCGTATTGTGGCGCTGGAG	CTCCAGCGCCACAATACGAT	TTGACAGCTAGCTCAGTCCTAGGTATAATGCTAGCCTCCAGCGCCACAATACGATGTTTTAGAGCTAGAAATAGCAAGTTAAAATAAG
fhuE	CCAAACCGTCACTACTTGCCGGT	ACCGGCAAGTAGTGACGGTT	TTGACAGCTAGCTCAGTCCTAGGTATAATGCTAGCACCGGCAAGTAGTGACGGTTGTTTTAGAGCTAGAAATAGCAAGTTAAAATAAG
fhuF	CCGCTCTATGAAGATGTCATCTG	CAGATGACATCTTCATAGAG	TTGACAGCTAGCTCAGTCCTAGGTATAATGCTAGCCAGATGACATCTTCATAGAGGTTTTAGAGCTAGAAATAGCAAGTTAAAATAAG
fic	CCGCTTACGAAATGACGGCGCTG	CAGCGCCGTCATTTCGTAAG	TTGACAGCTAGCTCAGTCCTAGGTATAATGCTAGCCAGCGCCGTCATTTCGTAAGGTTTTAGAGCTAGAAATAGCAAGTTAAAATAAG
fieF	CCGGGTCGGTGAGTATTCTCGCC	GGCGAGAATACTCACCGACC	TTGACAGCTAGCTCAGTCCTAGGTATAATGCTAGCGGCGAGAATACTCACCGACCGTTTTAGAGCTAGAAATAGCAAGTTAAAATAAG
fimA	CCGCTGCCACGACGGTTAATGGT	ACCATTAACCGTCGTGGCAG	TTGACAGCTAGCTCAGTCCTAGGTATAATGCTAGCACCATTAACCGTCGTGGCAGGTTTTAGAGCTAGAAATAGCAAGTTAAAATAAG
fimB	CCGGGCCTCATGCAGCACGTAAT	ATTACGTGCTGCATGAGGCC	TTGACAGCTAGCTCAGTCCTAGGTATAATGCTAGCATTACGTGCTGCATGAGGCCGTTTTAGAGCTAGAAATAGCAAGTTAAAATAAG
fimC	CCTTAGGTGCGACTCGCGTAATT	AATTACGCGAGTCGCACCTA	TTGACAGCTAGCTCAGTCCTAGGTATAATGCTAGCAATTACGCGAGTCGCACCTAGTTTTAGAGCTAGAAATAGCAAGTTAAAATAAG
fimD	CCGACCTCTATTTTAATCCGCGC	GCGCGGATTAAAATAGAGGT	TTGACAGCTAGCTCAGTCCTAGGTATAATGCTAGCGCGCGGATTAAAATAGAGGTGTTTTAGAGCTAGAAATAGCAAGTTAAAATAAG
fimE	CCAGAGATTATTGTCTTATTCTG	CAGAATAAGACAATAATCTC	TTGACAGCTAGCTCAGTCCTAGGTATAATGCTAGCCAGAATAAGACAATAATCTCGTTTTAGAGCTAGAAATAGCAAGTTAAAATAAG
fimF	CCGCGGCTATGTCAGGGATAACG	CGTTATCCCTGACATAGCCG	TTGACAGCTAGCTCAGTCCTAGGTATAATGCTAGCCGTTATCCCTGACATAGCCGGTTTTAGAGCTAGAAATAGCAAGTTAAAATAAG
fimG	CCGTGTACGGTTTCCACCACCAA	TTGGTGGTGGAAACCGTACA	TTGACAGCTAGCTCAGTCCTAGGTATAATGCTAGCTTGGTGGTGGAAACCGTACAGTTTTAGAGCTAGAAATAGCAAGTTAAAATAAG
fimH	CCGCTATCCCTATTGGCGGTGGC	GCCACCGCCAATAGGGATAG	TTGACAGCTAGCTCAGTCCTAGGTATAATGCTAGCGCCACCGCCAATAGGGATAGGTTTTAGAGCTAGAAATAGCAAGTTAAAATAAG
fimI	CCAATGTTTGCTCTGGCCGGAAA	TTTCCGGCCAGAGCAAACAT	TTGACAGCTAGCTCAGTCCTAGGTATAATGCTAGCTTTCCGGCCAGAGCAAACATGTTTTAGAGCTAGAAATAGCAAGTTAAAATAAG
fis	CCTCTATGAGCTGGTACTGGCTG	CAGCCAGTACCAGCTCATAG	TTGACAGCTAGCTCAGTCCTAGGTATAATGCTAGCCAGCCAGTACCAGCTCATAGGTTTTAGAGCTAGAAATAGCAAGTTAAAATAAG
fiu	CCTGTGGCTCAGGCACTCGCCGC	GCGGCGAGTGCCTGAGCCAC	TTGACAGCTAGCTCAGTCCTAGGTATAATGCTAGCGCGGCGAGTGCCTGAGCCACGTTTTAGAGCTAGAAATAGCAAGTTAAAATAAG
fixA	CCAAAATAAGCCAATACGATCTC	GAGATCGTATTGGCTTATTT	TTGACAGCTAGCTCAGTCCTAGGTATAATGCTAGCGAGATCGTATTGGCTTATTTGTTTTAGAGCTAGAAATAGCAAGTTAAAATAAG
fixB	CCTTCTCGTCTGCCGGAACTGAT	ATCAGTTCCGGCAGACGAGA	TTGACAGCTAGCTCAGTCCTAGGTATAATGCTAGCATCAGTTCCGGCAGACGAGAGTTTTAGAGCTAGAAATAGCAAGTTAAAATAAG
fixC	CCAAGAACGTCACCGGCGGGCGT	ACGCCCGCCGGTGACGTTCT	TTGACAGCTAGCTCAGTCCTAGGTATAATGCTAGCACGCCCGCCGGTGACGTTCTGTTTTAGAGCTAGAAATAGCAAGTTAAAATAAG
fixX	CCGCAGGTCTGTACAAGAAGCAG	CTGCTTCTTGTACAGACCTG	TTGACAGCTAGCTCAGTCCTAGGTATAATGCTAGCCTGCTTCTTGTACAGACCTGGTTTTAGAGCTAGAAATAGCAAGTTAAAATAAG
fklB	CCACCCCAACTTTTGACACCATC	GATGGTGTCAAAAGTTGGGG	TTGACAGCTAGCTCAGTCCTAGGTATAATGCTAGCGATGGTGTCAAAAGTTGGGGGTTTTAGAGCTAGAAATAGCAAGTTAAAATAAG
fkpA	CCCTGCATGCACCAATCACTTTT	AAAAGTGATTGGTGCATGCA	TTGACAGCTAGCTCAGTCCTAGGTATAATGCTAGCAAAAGTGATTGGTGCATGCAGTTTTAGAGCTAGAAATAGCAAGTTAAAATAAG
fkpB	CCGAGTCTACCCGCAACAACGGT	ACCGTTGTTGCGGGTAGACT	TTGACAGCTAGCTCAGTCCTAGGTATAATGCTAGCACCGTTGTTGCGGGTAGACTGTTTTAGAGCTAGAAATAGCAAGTTAAAATAAG
flc	CCGTTGGGGACGCTGACAGCAAA	TTTGCTGTCAGCGTCCCCAA	TTGACAGCTAGCTCAGTCCTAGGTATAATGCTAGCTTTGCTGTCAGCGTCCCCAAGTTTTAGAGCTAGAAATAGCAAGTTAAAATAAG
fldA	CCGATGTCCATGACATTGCAAAA	TTTTGCAATGTCATGGACAT	TTGACAGCTAGCTCAGTCCTAGGTATAATGCTAGCTTTTGCAATGTCATGGACATGTTTTAGAGCTAGAAATAGCAAGTTAAAATAAG
fldB	CCTCAAGGACGACTCCCCGAAAT	ATTTCGGGGAGTCGTCCTTG	TTGACAGCTAGCTCAGTCCTAGGTATAATGCTAGCATTTCGGGGAGTCGTCCTTGGTTTTAGAGCTAGAAATAGCAAGTTAAAATAAG
flgA	CCGTTAAGTACGGCGAGCAATCT	AGATTGCTCGCCGTACTTAA	TTGACAGCTAGCTCAGTCCTAGGTATAATGCTAGCAGATTGCTCGCCGTACTTAAGTTTTAGAGCTAGAAATAGCAAGTTAAAATAAG
flgB	CCGCCTTACGTTTTCAACAAGAG	CTCTTGTTGAAAACGTAAGG	TTGACAGCTAGCTCAGTCCTAGGTATAATGCTAGCCTCTTGTTGAAAACGTAAGGGTTTTAGAGCTAGAAATAGCAAGTTAAAATAAG
flgC	CCGATGGACAGCCATATCGGGCA	TGCCCGATATGGCTGTCCAT	TTGACAGCTAGCTCAGTCCTAGGTATAATGCTAGCTGCCCGATATGGCTGTCCATGTTTTAGAGCTAGAAATAGCAAGTTAAAATAAG
flgD	CCAATCCAATGGAAAACAACGAG	CTCGTTGTTTTCCATTGGAT	TTGACAGCTAGCTCAGTCCTAGGTATAATGCTAGCCTCGTTGTTTTCCATTGGATGTTTTAGAGCTAGAAATAGCAAGTTAAAATAAG
flgE	CCACCTACGGCTTTAAATCAGGC	GCCTGATTTAAAGCCGTAGG	TTGACAGCTAGCTCAGTCCTAGGTATAATGCTAGCGCCTGATTTAAAGCCGTAGGGTTTTAGAGCTAGAAATAGCAAGTTAAAATAAG
flgF	CCAATGCCTCAACGCCCGGTTTT	AAAACCGGGCGTTGAGGCAT	TTGACAGCTAGCTCAGTCCTAGGTATAATGCTAGCAAAACCGGGCGTTGAGGCATGTTTTAGAGCTAGAAATAGCAAGTTAAAATAAG
flgG	CCAAAACGGGCCTTGACGCCCAG	CTGGGCGTCAAGGCCCGTTT	TTGACAGCTAGCTCAGTCCTAGGTATAATGCTAGCCTGGGCGTCAAGGCCCGTTTGTTTTAGAGCTAGAAATAGCAAGTTAAAATAAG
flgH	CCGGTCCGACGCCCGTCGCCAAC	GTTGGCGACGGGCGTCGGAC	TTGACAGCTAGCTCAGTCCTAGGTATAATGCTAGCGTTGGCGACGGGCGTCGGACGTTTTAGAGCTAGAAATAGCAAGTTAAAATAAG
flgI	CCAGACAACCCAGACGCCGTTTA	TAAACGGCGTCTGGGTTGTC	TTGACAGCTAGCTCAGTCCTAGGTATAATGCTAGCTAAACGGCGTCTGGGTTGTCGTTTTAGAGCTAGAAATAGCAAGTTAAAATAAG
flgJ	CCGGTGGCCCGTCAGGTGGAAGG	CCTTCCACCTGACGGGCCAC	TTGACAGCTAGCTCAGTCCTAGGTATAATGCTAGCCCTTCCACCTGACGGGCCACGTTTTAGAGCTAGAAATAGCAAGTTAAAATAAG
flgK	CCAATAGCACGTTGGGCGCTGGC	GCCAGCGCCCAACGTGCTAT	TTGACAGCTAGCTCAGTCCTAGGTATAATGCTAGCGCCAGCGCCCAACGTGCTATGTTTTAGAGCTAGAAATAGCAAGTTAAAATAAG
flgL	CCAATTCTCAGGCAGAATGGATG	CATCCATTCTGCCTGAGAAT	TTGACAGCTAGCTCAGTCCTAGGTATAATGCTAGCCATCCATTCTGCCTGAGAATGTTTTAGAGCTAGAAATAGCAAGTTAAAATAAG
flgM	CCAGTGTGACGTTAAGCGACGCG	CGCGTCGCTTAACGTCACAC	TTGACAGCTAGCTCAGTCCTAGGTATAATGCTAGCCGCGTCGCTTAACGTCACACGTTTTAGAGCTAGAAATAGCAAGTTAAAATAAG
flgN	CCGCTGTGCTTAACGATCTCAAA	TTTGAGATCGTTAAGCACAG	TTGACAGCTAGCTCAGTCCTAGGTATAATGCTAGCTTTGAGATCGTTAAGCACAGGTTTTAGAGCTAGAAATAGCAAGTTAAAATAAG
flhA	CCGCAAACCTGAAATCGACACAA	TTGTGTCGATTTCAGGTTTG	TTGACAGCTAGCTCAGTCCTAGGTATAATGCTAGCTTGTGTCGATTTCAGGTTTGGTTTTAGAGCTAGAAATAGCAAGTTAAAATAAG
flhB	CCGACTAGAAAAAGCGCGGGAAG	CTTCCCGCGCTTTTTCTAGT	TTGACAGCTAGCTCAGTCCTAGGTATAATGCTAGCCTTCCCGCGCTTTTTCTAGTGTTTTAGAGCTAGAAATAGCAAGTTAAAATAAG
flhC	CCCTGGGCGCTCGTTTGCAGATG	CATCTGCAAACGAGCGCCCA	TTGACAGCTAGCTCAGTCCTAGGTATAATGCTAGCCATCTGCAAACGAGCGCCCAGTTTTAGAGCTAGAAATAGCAAGTTAAAATAAG
flhD	CCGCTATGTTTCGTCTCGGCATA	TATGCCGAGACGAAACATAG	TTGACAGCTAGCTCAGTCCTAGGTATAATGCTAGCTATGCCGAGACGAAACATAGGTTTTAGAGCTAGAAATAGCAAGTTAAAATAAG
flhE	CCTCTTTCTACGCGACAACCTGC	GCAGGTTGTCGCGTAGAAAG	TTGACAGCTAGCTCAGTCCTAGGTATAATGCTAGCGCAGGTTGTCGCGTAGAAAGGTTTTAGAGCTAGAAATAGCAAGTTAAAATAAG
fliA	CCGCGAGCGTGGAACTTGACGAT	ATCGTCAAGTTCCACGCTCG	TTGACAGCTAGCTCAGTCCTAGGTATAATGCTAGCATCGTCAAGTTCCACGCTCGGTTTTAGAGCTAGAAATAGCAAGTTAAAATAAG
fliC	CCAACAGCCTCTCGCTGATCACT	AGTGATCAGCGAGAGGCTGT	TTGACAGCTAGCTCAGTCCTAGGTATAATGCTAGCAGTGATCAGCGAGAGGCTGTGTTTTAGAGCTAGAAATAGCAAGTTAAAATAAG
fliD	CCGCTAAACTTAGCGCCTACGGT	ACCGTAGGCGCTAAGTTTAG	TTGACAGCTAGCTCAGTCCTAGGTATAATGCTAGCACCGTAGGCGCTAAGTTTAGGTTTTAGAGCTAGAAATAGCAAGTTAAAATAAG
fliE	CCATTAGTTTTGCCGGGCAGCTG	CAGCTGCCCGGCAAAACTAA	TTGACAGCTAGCTCAGTCCTAGGTATAATGCTAGCCAGCTGCCCGGCAAAACTAAGTTTTAGAGCTAGAAATAGCAAGTTAAAATAAG
fliF	CCCCCGACTACCGCACATTATTC	GAATAATGTGCGGTAGTCGG	TTGACAGCTAGCTCAGTCCTAGGTATAATGCTAGCGAATAATGTGCGGTAGTCGGGTTTTAGAGCTAGAAATAGCAAGTTAAAATAAG
fliG	CCTGAGCGCTGCAATGGCGAACG	CGTTCGCCATTGCAGCGCTC	TTGACAGCTAGCTCAGTCCTAGGTATAATGCTAGCCGTTCGCCATTGCAGCGCTCGTTTTAGAGCTAGAAATAGCAAGTTAAAATAAG
fliH	CCCAGCCTTGAGCAGCAACTGGC	GCCAGTTGCTGCTCAAGGCT	TTGACAGCTAGCTCAGTCCTAGGTATAATGCTAGCGCCAGTTGCTGCTCAAGGCTGTTTTAGAGCTAGAAATAGCAAGTTAAAATAAG
fliI	CCGGATTACAATTGCCGCTCGGC	GCCGAGCGGCAATTGTAATC	TTGACAGCTAGCTCAGTCCTAGGTATAATGCTAGCGCCGAGCGGCAATTGTAATCGTTTTAGAGCTAGAAATAGCAAGTTAAAATAAG
fliJ	CCGCGCGCCTGCTGGGTGAAATG	CATTTCACCCAGCAGGCGCG	TTGACAGCTAGCTCAGTCCTAGGTATAATGCTAGCCATTTCACCCAGCAGGCGCGGTTTTAGAGCTAGAAATAGCAAGTTAAAATAAG
fliK	CCACCACATTGCCTGGCGGCAAA	TTTGCCGCCAGGCAATGTGG	TTGACAGCTAGCTCAGTCCTAGGTATAATGCTAGCTTTGCCGCCAGGCAATGTGGGTTTTAGAGCTAGAAATAGCAAGTTAAAATAAG
fliL	CCTCGCGGCCTGTGCCAGCGCAG	CTGCGCTGGCACAGGCCGCG	TTGACAGCTAGCTCAGTCCTAGGTATAATGCTAGCCTGCGCTGGCACAGGCCGCGGTTTTAGAGCTAGAAATAGCAAGTTAAAATAAG
fliM	CCAGTGTTAGCGGCGAAAGTGAC	GTCACTTTCGCCGCTAACAC	TTGACAGCTAGCTCAGTCCTAGGTATAATGCTAGCGTCACTTTCGCCGCTAACACGTTTTAGAGCTAGAAATAGCAAGTTAAAATAAG
fliN	CCGAGACGGTGTTCCAGCAATTT	AAATTGCTGGAACACCGTCT	TTGACAGCTAGCTCAGTCCTAGGTATAATGCTAGCAAATTGCTGGAACACCGTCTGTTTTAGAGCTAGAAATAGCAAGTTAAAATAAG
fliO	CCCCTAAACGCACTGGCGTTAAC	GTTAACGCCAGTGCGTTTAG	TTGACAGCTAGCTCAGTCCTAGGTATAATGCTAGCGTTAACGCCAGTGCGTTTAGGTTTTAGAGCTAGAAATAGCAAGTTAAAATAAG
fliP	CCTTCTCTGGCTGATTACGCCCC	GGGGCGTAATCAGCCAGAGA	TTGACAGCTAGCTCAGTCCTAGGTATAATGCTAGCGGGGCGTAATCAGCCAGAGAGTTTTAGAGCTAGAAATAGCAAGTTAAAATAAG
fliQ	CCGCTATTGTTGGTAGCGTTGGT	ACCAACGCTACCAACAATAG	TTGACAGCTAGCTCAGTCCTAGGTATAATGCTAGCACCAACGCTACCAACAATAGGTTTTAGAGCTAGAAATAGCAAGTTAAAATAAG
fliR	CCGATTCTGAGCGAACGCAGCGT	ACGCTGCGTTCGCTCAGAAT	TTGACAGCTAGCTCAGTCCTAGGTATAATGCTAGCACGCTGCGTTCGCTCAGAATGTTTTAGAGCTAGAAATAGCAAGTTAAAATAAG
fliS	CCCAGGCCTATGCACAAATTGGC	GCCAATTTGTGCATAGGCCT	TTGACAGCTAGCTCAGTCCTAGGTATAATGCTAGCGCCAATTTGTGCATAGGCCTGTTTTAGAGCTAGAAATAGCAAGTTAAAATAAG
fliT	CCAGCTCATGTTACGCCTGGCAA	TTGCCAGGCGTAACATGAGC	TTGACAGCTAGCTCAGTCCTAGGTATAATGCTAGCTTGCCAGGCGTAACATGAGCGTTTTAGAGCTAGAAATAGCAAGTTAAAATAAG
fliY	n.a.	n.a.
fliZ	CCTTAGTTCGCGACGGCAAAATA	TATTTTGCCGTCGCGAACTA	TTGACAGCTAGCTCAGTCCTAGGTATAATGCTAGCTATTTTGCCGTCGCGAACTAGTTTTAGAGCTAGAAATAGCAAGTTAAAATAAG
flk	CCCTCCTCCTGGGCAACCACCAG	CTGGTGGTTGCCCAGGAGGA	TTGACAGCTAGCTCAGTCCTAGGTATAATGCTAGCCTGGTGGTTGCCCAGGAGGAGTTTTAGAGCTAGAAATAGCAAGTTAAAATAAG
flu	CCTGCTACAGGCTGGTATGGAAT	ATTCCATACCAGCCTGTAGC	TTGACAGCTAGCTCAGTCCTAGGTATAATGCTAGCATTCCATACCAGCCTGTAGCGTTTTAGAGCTAGAAATAGCAAGTTAAAATAAG
flxA	CCGCCCCGGAAGGAACATCAGAA	TTCTGATGTTCCTTCCGGGG	TTGACAGCTAGCTCAGTCCTAGGTATAATGCTAGCTTCTGATGTTCCTTCCGGGGGTTTTAGAGCTAGAAATAGCAAGTTAAAATAAG
fmt	CCGGCAGGACGCGGTAAAAAACT	AGTTTTTTACCGCGTCCTGC	TTGACAGCTAGCTCAGTCCTAGGTATAATGCTAGCAGTTTTTTACCGCGTCCTGCGTTTTAGAGCTAGAAATAGCAAGTTAAAATAAG
fnr	CCCGTTCACACTCAACGAACATG	CATGTTCGTTGAGTGTGAAC	TTGACAGCTAGCTCAGTCCTAGGTATAATGCTAGCCATGTTCGTTGAGTGTGAACGTTTTAGAGCTAGAAATAGCAAGTTAAAATAAG
focA	CCGCTTAAGACTTTCTATCTGGC	GCCAGATAGAAAGTCTTAAG	TTGACAGCTAGCTCAGTCCTAGGTATAATGCTAGCGCCAGATAGAAAGTCTTAAGGTTTTAGAGCTAGAAATAGCAAGTTAAAATAAG
focB	CCGCCCATAAAATTGCCCGCAGT	ACTGCGGGCAATTTTATGGG	TTGACAGCTAGCTCAGTCCTAGGTATAATGCTAGCACTGCGGGCAATTTTATGGGGTTTTAGAGCTAGAAATAGCAAGTTAAAATAAG
folA	CCGTGGAACCTGCCTGCCGATCT	AGATCGGCAGGCAGGTTCCA	TTGACAGCTAGCTCAGTCCTAGGTATAATGCTAGCAGATCGGCAGGCAGGTTCCAGTTTTAGAGCTAGAAATAGCAAGTTAAAATAAG
folB	CCACTATTGGTGTTTACGACTGG	CCAGTCGTAAACACCAATAG	TTGACAGCTAGCTCAGTCCTAGGTATAATGCTAGCCCAGTCGTAAACACCAATAGGTTTTAGAGCTAGAAATAGCAAGTTAAAATAAG
folC	CCTCAAGCCGCGTCGCCTCTGGC	GCCAGAGGCGACGCGGCTTG	TTGACAGCTAGCTCAGTCCTAGGTATAATGCTAGCGCCAGAGGCGACGCGGCTTGGTTTTAGAGCTAGAAATAGCAAGTTAAAATAAG
folD	CCCTGCATCGCAAATTTATGTCG	CGACATAAATTTGCGATGCA	TTGACAGCTAGCTCAGTCCTAGGTATAATGCTAGCCGACATAAATTTGCGATGCAGTTTTAGAGCTAGAAATAGCAAGTTAAAATAAG
folE	CCATCACTCAGTAAAGAAGCGGC	GCCGCTTCTTTACTGAGTGA	TTGACAGCTAGCTCAGTCCTAGGTATAATGCTAGCGCCGCTTCTTTACTGAGTGAGTTTTAGAGCTAGAAATAGCAAGTTAAAATAAG
folK	CCATAGGCAGCAATCTGGCCTCT	AGAGGCCAGATTGCTGCCTA	TTGACAGCTAGCTCAGTCCTAGGTATAATGCTAGCAGAGGCCAGATTGCTGCCTAGTTTTAGAGCTAGAAATAGCAAGTTAAAATAAG
folM	CCTCGCCCTCGCATGGCATTTCA	TGAAATGCCATGCGAGGGCG	TTGACAGCTAGCTCAGTCCTAGGTATAATGCTAGCTGAAATGCCATGCGAGGGCGGTTTTAGAGCTAGAAATAGCAAGTTAAAATAAG
folP	CCCAGGGTACTTCACTGGACCTT	AAGGTCCAGTGAAGTACCCT	TTGACAGCTAGCTCAGTCCTAGGTATAATGCTAGCAAGGTCCAGTGAAGTACCCTGTTTTAGAGCTAGAAATAGCAAGTTAAAATAAG
folX	CCACTACCCCGCCGATAAAGCGC	GCGCTTTATCGGCGGGGTAG	TTGACAGCTAGCTCAGTCCTAGGTATAATGCTAGCGCGCTTTATCGGCGGGGTAGGTTTTAGAGCTAGAAATAGCAAGTTAAAATAAG
fpr	CCAAGCTTGGCCTTGAAATCGAC	GTCGATTTCAAGGCCAAGCT	TTGACAGCTAGCTCAGTCCTAGGTATAATGCTAGCGTCGATTTCAAGGCCAAGCTGTTTTAGAGCTAGAAATAGCAAGTTAAAATAAG
frc	CCCATCTTGTACTCAAATGCTGG	CCAGCATTTGAGTACAAGAT	TTGACAGCTAGCTCAGTCCTAGGTATAATGCTAGCCCAGCATTTGAGTACAAGATGTTTTAGAGCTAGAAATAGCAAGTTAAAATAAG
frdA	CCTTTCAAGCCGATCTTGCCATT	AATGGCAAGATCGGCTTGAA	TTGACAGCTAGCTCAGTCCTAGGTATAATGCTAGCAATGGCAAGATCGGCTTGAAGTTTTAGAGCTAGAAATAGCAAGTTAAAATAAG
frdB	CCTTATGACGCAACTACCTCATT	AATGAGGTAGTTGCGTCATA	TTGACAGCTAGCTCAGTCCTAGGTATAATGCTAGCAATGAGGTAGTTGCGTCATAGTTTTAGAGCTAGAAATAGCAAGTTAAAATAAG
frdC	CCGTATGTACGGCCAATGACGTC	GACGTCATTGGCCGTACATA	TTGACAGCTAGCTCAGTCCTAGGTATAATGCTAGCGACGTCATTGGCCGTACATAGTTTTAGAGCTAGAAATAGCAAGTTAAAATAAG
frdD	CCAAATCCAAAGCGTTCTGACGA	TCGTCAGAACGCTTTGGATT	TTGACAGCTAGCTCAGTCCTAGGTATAATGCTAGCTCGTCAGAACGCTTTGGATTGTTTTAGAGCTAGAAATAGCAAGTTAAAATAAG
fre	CCTCGGTAGAAGCTATCACGGAT	ATCCGTGATAGCTTCTACCG	TTGACAGCTAGCTCAGTCCTAGGTATAATGCTAGCATCCGTGATAGCTTCTACCGGTTTTAGAGCTAGAAATAGCAAGTTAAAATAAG
frlA	CCAACGCAAGCTCGGATTTTGGG	CCCAAAATCCGAGCTTGCGT	TTGACAGCTAGCTCAGTCCTAGGTATAATGCTAGCCCCAAAATCCGAGCTTGCGTGTTTTAGAGCTAGAAATAGCAAGTTAAAATAAG
frlB	CCGTGGACTTTCTGGTCACCGAA	TTCGGTGACCAGAAAGTCCA	TTGACAGCTAGCTCAGTCCTAGGTATAATGCTAGCTTCGGTGACCAGAAAGTCCAGTTTTAGAGCTAGAAATAGCAAGTTAAAATAAG
frlC	CCGCACGCGTTCGCGCCGGACTT	AAGTCCGGCGCGAACGCGTG	TTGACAGCTAGCTCAGTCCTAGGTATAATGCTAGCAAGTCCGGCGCGAACGCGTGGTTTTAGAGCTAGAAATAGCAAGTTAAAATAAG
frlD	CCTGGGTGGGTGACGATGACTAC	GTAGTCATCGTCACCCACCC	TTGACAGCTAGCTCAGTCCTAGGTATAATGCTAGCGTAGTCATCGTCACCCACCCGTTTTAGAGCTAGAAATAGCAAGTTAAAATAAG
frlR	CCGCTACTCTCATCAACTCCTCT	AGAGGAGTTGATGAGAGTAG	TTGACAGCTAGCTCAGTCCTAGGTATAATGCTAGCAGAGGAGTTGATGAGAGTAGGTTTTAGAGCTAGAAATAGCAAGTTAAAATAAG
frmA	CCGTTGCATTTGCTCCCGGTAAA	TTTACCGGGAGCAAATGCAA	TTGACAGCTAGCTCAGTCCTAGGTATAATGCTAGCTTTACCGGGAGCAAATGCAAGTTTTAGAGCTAGAAATAGCAAGTTAAAATAAG
frmB	CCCAATCACTGAAATGTGAAATG	CATTTCACATTTCAGTGATT	TTGACAGCTAGCTCAGTCCTAGGTATAATGCTAGCCATTTCACATTTCAGTGATTGTTTTAGAGCTAGAAATAGCAAGTTAAAATAAG
frmR	CCTTACTCGAGTTCGTCGTATTC	GAATACGACGAACTCGAGTA	TTGACAGCTAGCTCAGTCCTAGGTATAATGCTAGCGAATACGACGAACTCGAGTAGTTTTAGAGCTAGAAATAGCAAGTTAAAATAAG
frr	CCCAGCCTGCTGGATGGCATTGT	ACAATGCCATCCAGCAGGCT	TTGACAGCTAGCTCAGTCCTAGGTATAATGCTAGCACAATGCCATCCAGCAGGCTGTTTTAGAGCTAGAAATAGCAAGTTAAAATAAG
frsA	CCATCCCTCACTGGTATCGCATG	CATGCGATACCAGTGAGGGA	TTGACAGCTAGCTCAGTCCTAGGTATAATGCTAGCCATGCGATACCAGTGAGGGAGTTTTAGAGCTAGAAATAGCAAGTTAAAATAAG
fruA	CCGAACGACGCTGAAATGGCGAT	ATCGCCATTTCAGCGTCGTT	TTGACAGCTAGCTCAGTCCTAGGTATAATGCTAGCATCGCCATTTCAGCGTCGTTGTTTTAGAGCTAGAAATAGCAAGTTAAAATAAG
fruB	CCGTACAGGACATCCATCCGGGC	GCCCGGATGGATGTCCTGTA	TTGACAGCTAGCTCAGTCCTAGGTATAATGCTAGCGCCCGGATGGATGTCCTGTAGTTTTAGAGCTAGAAATAGCAAGTTAAAATAAG
fruK	CCAAAGTATTAAAAGACCTGGGA	TCCCAGGTCTTTTAATACTT	TTGACAGCTAGCTCAGTCCTAGGTATAATGCTAGCTCCCAGGTCTTTTAATACTTGTTTTAGAGCTAGAAATAGCAAGTTAAAATAAG
frvA	CCGACTCACACCAGTTCCTGCAA	TTGCAGGAACTGGTGTGAGT	TTGACAGCTAGCTCAGTCCTAGGTATAATGCTAGCTTGCAGGAACTGGTGTGAGTGTTTTAGAGCTAGAAATAGCAAGTTAAAATAAG
frvB	CCTTACGTATTGTCGCGATCACC	GGTGATCGCGACAATACGTA	TTGACAGCTAGCTCAGTCCTAGGTATAATGCTAGCGGTGATCGCGACAATACGTAGTTTTAGAGCTAGAAATAGCAAGTTAAAATAAG
frvR	CCAGTTAAAGATTGTCGATCTGC	GCAGATCGACAATCTTTAAC	TTGACAGCTAGCTCAGTCCTAGGTATAATGCTAGCGCAGATCGACAATCTTTAACGTTTTAGAGCTAGAAATAGCAAGTTAAAATAAG
frvX	CCGTAAGGGGAATAAAGGTCCAA	TTGGACCTTTATTCCCCTTA	TTGACAGCTAGCTCAGTCCTAGGTATAATGCTAGCTTGGACCTTTATTCCCCTTAGTTTTAGAGCTAGAAATAGCAAGTTAAAATAAG
frwA	CCCTGATTGTGGAATTTATTTGT	ACAAATAAATTCCACAATCA	TTGACAGCTAGCTCAGTCCTAGGTATAATGCTAGCACAAATAAATTCCACAATCAGTTTTAGAGCTAGAAATAGCAAGTTAAAATAAG
frwB	CCCAGGGGTCAATTGGTCTGGAA	TTCCAGACCAATTGACCCCT	TTGACAGCTAGCTCAGTCCTAGGTATAATGCTAGCTTCCAGACCAATTGACCCCTGTTTTAGAGCTAGAAATAGCAAGTTAAAATAAG
frwC	CCGATCCAAATCTGAAAAAACTG	CAGTTTTTTCAGATTTGGAT	TTGACAGCTAGCTCAGTCCTAGGTATAATGCTAGCCAGTTTTTTCAGATTTGGATGTTTTAGAGCTAGAAATAGCAAGTTAAAATAAG
frwD	CCTGTTAGAGAAGTGGGGAGTCA	TGACTCCCCACTTCTCTAAC	TTGACAGCTAGCTCAGTCCTAGGTATAATGCTAGCTGACTCCCCACTTCTCTAACGTTTTAGAGCTAGAAATAGCAAGTTAAAATAAG
fryA	CCTTTGCCTAACGGTCTACATGC	GCATGTAGACCGTTAGGCAA	TTGACAGCTAGCTCAGTCCTAGGTATAATGCTAGCGCATGTAGACCGTTAGGCAAGTTTTAGAGCTAGAAATAGCAAGTTAAAATAAG
fryB	CCGATGGGCCTGGCTCACACCTT	AAGGTGTGAGCCAGGCCCAT	TTGACAGCTAGCTCAGTCCTAGGTATAATGCTAGCAAGGTGTGAGCCAGGCCCATGTTTTAGAGCTAGAAATAGCAAGTTAAAATAAG
fryC	CCGCAGGCCTCTAAAACCAGCTT	AAGCTGGTTTTAGAGGCCTG	TTGACAGCTAGCTCAGTCCTAGGTATAATGCTAGCAAGCTGGTTTTAGAGGCCTGGTTTTAGAGCTAGAAATAGCAAGTTAAAATAAG
fsaA	CCAAGCATTATCGCCGCGGGTAA	TTACCCGCGGCGATAATGCT	TTGACAGCTAGCTCAGTCCTAGGTATAATGCTAGCTTACCCGCGGCGATAATGCTGTTTTAGAGCTAGAAATAGCAAGTTAAAATAAG
fsaB	CCATATGGGAAGTGCTGCCGCGT	ACGCGGCAGCACTTCCCATA	TTGACAGCTAGCTCAGTCCTAGGTATAATGCTAGCACGCGGCAGCACTTCCCATAGTTTTAGAGCTAGAAATAGCAAGTTAAAATAAG
fsr	CCTCTCACATCTGCTGAACGACA	TGTCGTTCAGCAGATGTGAG	TTGACAGCTAGCTCAGTCCTAGGTATAATGCTAGCTGTCGTTCAGCAGATGTGAGGTTTTAGAGCTAGAAATAGCAAGTTAAAATAAG
ftnA	CCCAGGAAGAGATGACGCATATG	CATATGCGTCATCTCTTCCT	TTGACAGCTAGCTCAGTCCTAGGTATAATGCTAGCCATATGCGTCATCTCTTCCTGTTTTAGAGCTAGAAATAGCAAGTTAAAATAAG
ftnB	CCCAGGCACAGAGTAATGTGACC	GGTCACATTACTCTGTGCCT	TTGACAGCTAGCTCAGTCCTAGGTATAATGCTAGCGGTCACATTACTCTGTGCCTGTTTTAGAGCTAGAAATAGCAAGTTAAAATAAG
ftsA	CCGCTTTAGTAGGGGAAGTTCTG	CAGAACTTCCCCTACTAAAG	TTGACAGCTAGCTCAGTCCTAGGTATAATGCTAGCCAGAACTTCCCCTACTAAAGGTTTTAGAGCTAGAAATAGCAAGTTAAAATAAG
ftsB	CCGCGTCAATGATGATGTGGCGG	CCGCCACATCATCATTGACG	TTGACAGCTAGCTCAGTCCTAGGTATAATGCTAGCCCGCCACATCATCATTGACGGTTTTAGAGCTAGAAATAGCAAGTTAAAATAAG
ftsE	CCGGGTGAGATGGCGTTTCTGAC	GTCAGAAACGCCATCTCACC	TTGACAGCTAGCTCAGTCCTAGGTATAATGCTAGCGTCAGAAACGCCATCTCACCGTTTTAGAGCTAGAAATAGCAAGTTAAAATAAG
ftsH	CCTTCCTACAAGAGGTCAATAAC	GTTATTGACCTCTTGTAGGA	TTGACAGCTAGCTCAGTCCTAGGTATAATGCTAGCGTTATTGACCTCTTGTAGGAGTTTTAGAGCTAGAAATAGCAAGTTAAAATAAG
ftsI	CCAAAACGTCAGGAAGAACATGC	GCATGTTCTTCCTGACGTTT	TTGACAGCTAGCTCAGTCCTAGGTATAATGCTAGCGCATGTTCTTCCTGACGTTTGTTTTAGAGCTAGAAATAGCAAGTTAAAATAAG
ftsK	CCTTACTAAGCTTTAACCCTTCG	CGAAGGGTTAAAGCTTAGTA	TTGACAGCTAGCTCAGTCCTAGGTATAATGCTAGCCGAAGGGTTAAAGCTTAGTAGTTTTAGAGCTAGAAATAGCAAGTTAAAATAAG
ftsL	CCACGAGCGCCATGCATTGCCTG	CAGGCAATGCATGGCGCTCG	TTGACAGCTAGCTCAGTCCTAGGTATAATGCTAGCCAGGCAATGCATGGCGCTCGGTTTTAGAGCTAGAAATAGCAAGTTAAAATAAG
ftsN	CCGCTATGGTCGCTATTGCTGCC	GGCAGCAATAGCGACCATAG	TTGACAGCTAGCTCAGTCCTAGGTATAATGCTAGCGGCAGCAATAGCGACCATAGGTTTTAGAGCTAGAAATAGCAAGTTAAAATAAG
ftsP	CCGCTACTTGAATCTCGCCGTGG	CCACGGCGAGATTCAAGTAG	TTGACAGCTAGCTCAGTCCTAGGTATAATGCTAGCCCACGGCGAGATTCAAGTAGGTTTTAGAGCTAGAAATAGCAAGTTAAAATAAG
ftsQ	CCGTTTTAACGACAGTGTTGGTG	CACCAACACTGTCGTTAAAA	TTGACAGCTAGCTCAGTCCTAGGTATAATGCTAGCCACCAACACTGTCGTTAAAAGTTTTAGAGCTAGAAATAGCAAGTTAAAATAAG
ftsW	CCGACAGCCTGATCATGTACGAT	ATCGTACATGATCAGGCTGT	TTGACAGCTAGCTCAGTCCTAGGTATAATGCTAGCATCGTACATGATCAGGCTGTGTTTTAGAGCTAGAAATAGCAAGTTAAAATAAG
ftsX	CCGTAAATCGGTCGGCGGCTCAG	CTGAGCCGCCGACCGATTTA	TTGACAGCTAGCTCAGTCCTAGGTATAATGCTAGCCTGAGCCGCCGACCGATTTAGTTTTAGAGCTAGAAATAGCAAGTTAAAATAAG
ftsY	CCGGTTGTAGAAGAAATCGTTCA	TGAACGATTTCTTCTACAAC	TTGACAGCTAGCTCAGTCCTAGGTATAATGCTAGCTGAACGATTTCTTCTACAACGTTTTAGAGCTAGAAATAGCAAGTTAAAATAAG
ftsZ	CCAATGGAACTTACCAATGACGC	GCGTCATTGGTAAGTTCCAT	TTGACAGCTAGCTCAGTCCTAGGTATAATGCTAGCGCGTCATTGGTAAGTTCCATGTTTTAGAGCTAGAAATAGCAAGTTAAAATAAG
fucA	CCAGGGGACAGCGGGGAACGTCA	TGACGTTCCCCGCTGTCCCC	TTGACAGCTAGCTCAGTCCTAGGTATAATGCTAGCTGACGTTCCCCGCTGTCCCCGTTTTAGAGCTAGAAATAGCAAGTTAAAATAAG
fucI	CCGAGAAACTGCGCCATGCCTGC	GCAGGCATGGCGCAGTTTCT	TTGACAGCTAGCTCAGTCCTAGGTATAATGCTAGCGCAGGCATGGCGCAGTTTCTGTTTTAGAGCTAGAAATAGCAAGTTAAAATAAG
fucK	CCTGGTACTCGACTGTGGCGCGA	TCGCGCCACAGTCGAGTACC	TTGACAGCTAGCTCAGTCCTAGGTATAATGCTAGCTCGCGCCACAGTCGAGTACCGTTTTAGAGCTAGAAATAGCAAGTTAAAATAAG
fucO	CCGATGAGGTGAAACGCCGTGGT	ACCACGGCGTTTCACCTCAT	TTGACAGCTAGCTCAGTCCTAGGTATAATGCTAGCACCACGGCGTTTCACCTCATGTTTTAGAGCTAGAAATAGCAAGTTAAAATAAG
fucP	CCAATAACCTTAACGACATTTTA	TAAAATGTCGTTAAGGTTAT	TTGACAGCTAGCTCAGTCCTAGGTATAATGCTAGCTAAAATGTCGTTAAGGTTATGTTTTAGAGCTAGAAATAGCAAGTTAAAATAAG
fucR	CCACGGAAGCTCTCTCTGAACAG	CTGTTCAGAGAGAGCTTCCG	TTGACAGCTAGCTCAGTCCTAGGTATAATGCTAGCCTGTTCAGAGAGAGCTTCCGGTTTTAGAGCTAGAAATAGCAAGTTAAAATAAG
fucU	CCGAACTATTGAAAGTGCTGGCA	TGCCAGCACTTTCAATAGTT	TTGACAGCTAGCTCAGTCCTAGGTATAATGCTAGCTGCCAGCACTTTCAATAGTTGTTTTAGAGCTAGAAATAGCAAGTTAAAATAAG
fumA	CCACTCAAAAAAGATGATACTGA	TCAGTATCATCTTTTTTGAG	TTGACAGCTAGCTCAGTCCTAGGTATAATGCTAGCTCAGTATCATCTTTTTTGAGGTTTTAGAGCTAGAAATAGCAAGTTAAAATAAG
fumB	CCGAATACTATCTACTCACTTCC	GGAAGTGAGTAGATAGTATT	TTGACAGCTAGCTCAGTCCTAGGTATAATGCTAGCGGAAGTGAGTAGATAGTATTGTTTTAGAGCTAGAAATAGCAAGTTAAAATAAG
fumC	CCACCTCACTGATTCATGCGCTG	CAGCGCATGAATCAGTGAGG	TTGACAGCTAGCTCAGTCCTAGGTATAATGCTAGCCAGCGCATGAATCAGTGAGGGTTTTAGAGCTAGAAATAGCAAGTTAAAATAAG
fur	CCGCCCTAAAGAAAGCTGGCCTG	CAGGCCAGCTTTCTTTAGGG	TTGACAGCTAGCTCAGTCCTAGGTATAATGCTAGCCAGGCCAGCTTTCTTTAGGGGTTTTAGAGCTAGAAATAGCAAGTTAAAATAAG
fusA	CCATGGACTGGATGGAGCAGGAG	CTCCTGCTCCATCCAGTCCA	TTGACAGCTAGCTCAGTCCTAGGTATAATGCTAGCCTCCTGCTCCATCCAGTCCAGTTTTAGAGCTAGAAATAGCAAGTTAAAATAAG
fxsA	CCATGTATTGGGGGTATTGCTGA	TCAGCAATACCCCCAATACA	TTGACAGCTAGCTCAGTCCTAGGTATAATGCTAGCTCAGCAATACCCCCAATACAGTTTTAGAGCTAGAAATAGCAAGTTAAAATAAG
gabD	CCATCGACGTCACCAATCCGGCG	CGCCGGATTGGTGACGTCGA	TTGACAGCTAGCTCAGTCCTAGGTATAATGCTAGCCGCCGGATTGGTGACGTCGAGTTTTAGAGCTAGAAATAGCAAGTTAAAATAAG
gabP	CCACATGAGTTAGGCGGCGGGCT	AGCCCGCCGCCTAACTCATG	TTGACAGCTAGCTCAGTCCTAGGTATAATGCTAGCAGCCCGCCGCCTAACTCATGGTTTTAGAGCTAGAAATAGCAAGTTAAAATAAG
gabT	CCGTGAGTATCTTGATTTCGCGG	CCGCGAAATCAAGATACTCA	TTGACAGCTAGCTCAGTCCTAGGTATAATGCTAGCCCGCGAAATCAAGATACTCAGTTTTAGAGCTAGAAATAGCAAGTTAAAATAAG
gadA	CCGCTCAGAACTACTCGATTCAC	GTGAATCGAGTAGTTCTGAG	TTGACAGCTAGCTCAGTCCTAGGTATAATGCTAGCGTGAATCGAGTAGTTCTGAGGTTTTAGAGCTAGAAATAGCAAGTTAAAATAAG
gadB	CCACTATCGCAGAATCAAAACGT	ACGTTTTGATTCTGCGATAG	TTGACAGCTAGCTCAGTCCTAGGTATAATGCTAGCACGTTTTGATTCTGCGATAGGTTTTAGAGCTAGAAATAGCAAGTTAAAATAAG
gadC	CCTTCGCAACATCGGGCTTTTCA	TGAAAAGCCCGATGTTGCGA	TTGACAGCTAGCTCAGTCCTAGGTATAATGCTAGCTGAAAAGCCCGATGTTGCGAGTTTTAGAGCTAGAAATAGCAAGTTAAAATAAG
gadE	CCCTGTCAGAGATCAAAAAAGTA	TACTTTTTTGATCTCTGACA	TTGACAGCTAGCTCAGTCCTAGGTATAATGCTAGCTACTTTTTTGATCTCTGACAGTTTTAGAGCTAGAAATAGCAAGTTAAAATAAG
gadW	CCTCATTCGTCGTTCATTCGATA	TATCGAATGAACGACGAATG	TTGACAGCTAGCTCAGTCCTAGGTATAATGCTAGCTATCGAATGAACGACGAATGGTTTTAGAGCTAGAAATAGCAAGTTAAAATAAG
gadX	CCAAATTCGAGTAGATAAGTGTG	CACACTTATCTACTCGAATT	TTGACAGCTAGCTCAGTCCTAGGTATAATGCTAGCCACACTTATCTACTCGAATTGTTTTAGAGCTAGAAATAGCAAGTTAAAATAAG
galE	CCTGTGTGCAATTACTGCAAAAC	GTTTTGCAGTAATTGCACAC	TTGACAGCTAGCTCAGTCCTAGGTATAATGCTAGCGTTTTGCAGTAATTGCACACGTTTTAGAGCTAGAAATAGCAAGTTAAAATAAG
galK	CCGACTACAACGACGGTTTCGTT	AACGAAACCGTCGTTGTAGT	TTGACAGCTAGCTCAGTCCTAGGTATAATGCTAGCAACGAAACCGTCGTTGTAGTGTTTTAGAGCTAGAAATAGCAAGTTAAAATAAG
galM	CCGCCCGTATTCCGCTTTCCGAT	ATCGGAAAGCGGAATACGGG	TTGACAGCTAGCTCAGTCCTAGGTATAATGCTAGCATCGGAAAGCGGAATACGGGGTTTTAGAGCTAGAAATAGCAAGTTAAAATAAG
galP	CCTGACGCTAAAAAACAGGGGCG	CGCCCCTGTTTTTTAGCGTC	TTGACAGCTAGCTCAGTCCTAGGTATAATGCTAGCCGCCCCTGTTTTTTAGCGTCGTTTTAGAGCTAGAAATAGCAAGTTAAAATAAG
galR	CCATAAAGGATGTAGCCCGACTG	CAGTCGGGCTACATCCTTTA	TTGACAGCTAGCTCAGTCCTAGGTATAATGCTAGCCAGTCGGGCTACATCCTTTAGTTTTAGAGCTAGAAATAGCAAGTTAAAATAAG
galS	CCGGGTGCTCAATAACAGCACGC	GCGTGCTGTTATTGAGCACC	TTGACAGCTAGCTCAGTCCTAGGTATAATGCTAGCGCGTGCTGTTATTGAGCACCGTTTTAGAGCTAGAAATAGCAAGTTAAAATAAG
galT	CCGCTACAACCCGCTCACCGGGC	GCCCGGTGAGCGGGTTGTAG	TTGACAGCTAGCTCAGTCCTAGGTATAATGCTAGCGCCCGGTGAGCGGGTTGTAGGTTTTAGAGCTAGAAATAGCAAGTTAAAATAAG
galU	CCACTTGTCGATAAGCCATTAAT	ATTAATGGCTTATCGACAAG	TTGACAGCTAGCTCAGTCCTAGGTATAATGCTAGCATTAATGGCTTATCGACAAGGTTTTAGAGCTAGAAATAGCAAGTTAAAATAAG
gapA	CCTGTTAGACGCTGATTACATGG	CCATGTAATCAGCGTCTAAC	TTGACAGCTAGCTCAGTCCTAGGTATAATGCTAGCCCATGTAATCAGCGTCTAACGTTTTAGAGCTAGAAATAGCAAGTTAAAATAAG
gapC	CCCCATAAATTCTCGCCTACCTG	CAGGTAGGCGAGAATTTATG	TTGACAGCTAGCTCAGTCCTAGGTATAATGCTAGCCAGGTAGGCGAGAATTTATGGTTTTAGAGCTAGAAATAGCAAGTTAAAATAAG
garD	CCCAGGGGCATAAAGTCGCATTG	CAATGCGACTTTATGCCCCT	TTGACAGCTAGCTCAGTCCTAGGTATAATGCTAGCCAATGCGACTTTATGCCCCTGTTTTAGAGCTAGAAATAGCAAGTTAAAATAAG
garK	CCCAGACTCTTATAAAGAAAGTT	AACTTTCTTTATAAGAGTCT	TTGACAGCTAGCTCAGTCCTAGGTATAATGCTAGCAACTTTCTTTATAAGAGTCTGTTTTAGAGCTAGAAATAGCAAGTTAAAATAAG
garL	CCGATTAGCACTGAAGTTCTTGG	CCAAGAACTTCAGTGCTAAT	TTGACAGCTAGCTCAGTCCTAGGTATAATGCTAGCCCAAGAACTTCAGTGCTAATGTTTTAGAGCTAGAAATAGCAAGTTAAAATAAG
garP	CCGTTAACTACGCCGATCGTGCA	TGCACGATCGGCGTAGTTAA	TTGACAGCTAGCTCAGTCCTAGGTATAATGCTAGCTGCACGATCGGCGTAGTTAAGTTTTAGAGCTAGAAATAGCAAGTTAAAATAAG
garR	CCCAGAAGCTATTGCTGACGTGA	TCACGTCAGCAATAGCTTCT	TTGACAGCTAGCTCAGTCCTAGGTATAATGCTAGCTCACGTCAGCAATAGCTTCTGTTTTAGAGCTAGAAATAGCAAGTTAAAATAAG
gatA	CCAAAGGTGTGGTTCATGATACC	GGTATCATGAACCACACCTT	TTGACAGCTAGCTCAGTCCTAGGTATAATGCTAGCGGTATCATGAACCACACCTTGTTTTAGAGCTAGAAATAGCAAGTTAAAATAAG
gatB	CCTCTACGATGGCGGCGGAAGAA	TTCTTCCGCCGCCATCGTAG	TTGACAGCTAGCTCAGTCCTAGGTATAATGCTAGCTTCTTCCGCCGCCATCGTAGGTTTTAGAGCTAGAAATAGCAAGTTAAAATAAG
gatC	CCTCGGCCCTACGGTGATGCTGC	GCAGCATCACCGTAGGGCCG	TTGACAGCTAGCTCAGTCCTAGGTATAATGCTAGCGCAGCATCACCGTAGGGCCGGTTTTAGAGCTAGAAATAGCAAGTTAAAATAAG
gatD	CCAGCTCGGGCTTATGTGGTTCC	GGAACCACATAAGCCCGAGC	TTGACAGCTAGCTCAGTCCTAGGTATAATGCTAGCGGAACCACATAAGCCCGAGCGTTTTAGAGCTAGAAATAGCAAGTTAAAATAAG
gatR	CCAATTAGTGAATGAACAGGGAA	TTCCCTGTTCATTCACTAAT	TTGACAGCTAGCTCAGTCCTAGGTATAATGCTAGCTTCCCTGTTCATTCACTAATGTTTTAGAGCTAGAAATAGCAAGTTAAAATAAG
gatY	CCTGCATGCGCCGGTCATCATCG	CGATGATGACCGGCGCATGC	TTGACAGCTAGCTCAGTCCTAGGTATAATGCTAGCCGATGATGACCGGCGCATGCGTTTTAGAGCTAGAAATAGCAAGTTAAAATAAG
gatZ	CCATCCGTTGGTTATCGAAGCGG	CCGCTTCGATAACCAACGGA	TTGACAGCTAGCTCAGTCCTAGGTATAATGCTAGCCCGCTTCGATAACCAACGGAGTTTTAGAGCTAGAAATAGCAAGTTAAAATAAG
gcd	CCTGGTACTACCCTATCGCTGGC	GCCAGCGATAGGGTAGTACC	TTGACAGCTAGCTCAGTCCTAGGTATAATGCTAGCGCCAGCGATAGGGTAGTACCGTTTTAGAGCTAGAAATAGCAAGTTAAAATAAG
gcl	CCGTTCTACTCAGCGATGCGTAA	TTACGCATCGCTGAGTAGAA	TTGACAGCTAGCTCAGTCCTAGGTATAATGCTAGCTTACGCATCGCTGAGTAGAAGTTTTAGAGCTAGAAATAGCAAGTTAAAATAAG
gcvA	CCTTACGAGTTTTTGATGCCGCA	TGCGGCATCAAAAACTCGTA	TTGACAGCTAGCTCAGTCCTAGGTATAATGCTAGCTGCGGCATCAAAAACTCGTAGTTTTAGAGCTAGAAATAGCAAGTTAAAATAAG
gcvH	CCGAACATGCTCAGGAGCTGTTA	TAACAGCTCCTGAGCATGTT	TTGACAGCTAGCTCAGTCCTAGGTATAATGCTAGCTAACAGCTCCTGAGCATGTTGTTTTAGAGCTAGAAATAGCAAGTTAAAATAAG
gcvP	CCATATCGGACCGGACGCCGCGC	GCGCGGCGTCCGGTCCGATA	TTGACAGCTAGCTCAGTCCTAGGTATAATGCTAGCGCGCGGCGTCCGGTCCGATAGTTTTAGAGCTAGAAATAGCAAGTTAAAATAAG
gcvR	CCCTGGAATTGTGAACACCATCA	TGATGGTGTTCACAATTCCA	TTGACAGCTAGCTCAGTCCTAGGTATAATGCTAGCTGATGGTGTTCACAATTCCAGTTTTAGAGCTAGAAATAGCAAGTTAAAATAAG
gcvT	CCTTTGTACGAACAACACACGCT	AGCGTGTGTTGTTCGTACAA	TTGACAGCTAGCTCAGTCCTAGGTATAATGCTAGCAGCGTGTGTTGTTCGTACAAGTTTTAGAGCTAGAAATAGCAAGTTAAAATAAG
gdhA	CCGAATCAAACCGAGTTCGCGCA	TGCGCGAACTCGGTTTGATT	TTGACAGCTAGCTCAGTCCTAGGTATAATGCTAGCTGCGCGAACTCGGTTTGATTGTTTTAGAGCTAGAAATAGCAAGTTAAAATAAG
gfcA	CCTTATGGCCTTCATGTTGACGA	TCGTCAACATGAAGGCCATA	TTGACAGCTAGCTCAGTCCTAGGTATAATGCTAGCTCGTCAACATGAAGGCCATAGTTTTAGAGCTAGAAATAGCAAGTTAAAATAAG
gfcB	CCGTAGCGGATCAGCAGATCCAG	CTGGATCTGCTGATCCGCTA	TTGACAGCTAGCTCAGTCCTAGGTATAATGCTAGCCTGGATCTGCTGATCCGCTAGTTTTAGAGCTAGAAATAGCAAGTTAAAATAAG
gfcC	CCCCGTGGAAAATGTTGTCCAGT	ACTGGACAACATTTTCCACG	TTGACAGCTAGCTCAGTCCTAGGTATAATGCTAGCACTGGACAACATTTTCCACGGTTTTAGAGCTAGAAATAGCAAGTTAAAATAAG
gfcD	CCCGGATCCGCTGGGTTCGTCGC	GCGACGAACCCAGCGGATCC	TTGACAGCTAGCTCAGTCCTAGGTATAATGCTAGCGCGACGAACCCAGCGGATCCGTTTTAGAGCTAGAAATAGCAAGTTAAAATAAG
gfcE	CCTTGTTCCTGGTCAGAATTTAT	ATAAATTCTGACCAGGAACA	TTGACAGCTAGCTCAGTCCTAGGTATAATGCTAGCATAAATTCTGACCAGGAACAGTTTTAGAGCTAGAAATAGCAAGTTAAAATAAG
ggt	CCCGTCTCGTATGGTGTGGAGGA	TCCTCCACACCATACGAGAC	TTGACAGCTAGCTCAGTCCTAGGTATAATGCTAGCTCCTCCACACCATACGAGACGTTTTAGAGCTAGAAATAGCAAGTTAAAATAAG
ghoS	CCTCAGTGTTCTTAAGATTAAGA	TCTTAATCTTAAGAACACTG	TTGACAGCTAGCTCAGTCCTAGGTATAATGCTAGCTCTTAATCTTAAGAACACTGGTTTTAGAGCTAGAAATAGCAAGTTAAAATAAG
ghoT	CCAATGAGTCTGCCTGTGGCATT	AATGCCACAGGCAGACTCAT	TTGACAGCTAGCTCAGTCCTAGGTATAATGCTAGCAATGCCACAGGCAGACTCATGTTTTAGAGCTAGAAATAGCAAGTTAAAATAAG
ghrA	CCCAACGTTCGATACCCAATGGT	ACCATTGGGTATCGAACGTT	TTGACAGCTAGCTCAGTCCTAGGTATAATGCTAGCACCATTGGGTATCGAACGTTGTTTTAGAGCTAGAAATAGCAAGTTAAAATAAG
ghrB	CCGTCCGTTATCCTCTACAAAGC	GCTTTGTAGAGGATAACGGA	TTGACAGCTAGCTCAGTCCTAGGTATAATGCTAGCGCTTTGTAGAGGATAACGGAGTTTTAGAGCTAGAAATAGCAAGTTAAAATAAG
ghxP	CCAGGTATGTTGGGTAAAGCAGG	CCTGCTTTACCCAACATACC	TTGACAGCTAGCTCAGTCCTAGGTATAATGCTAGCCCTGCTTTACCCAACATACCGTTTTAGAGCTAGAAATAGCAAGTTAAAATAAG
ghxQ	CCGCTCGTGGCAGTACCGTTCGT	ACGAACGGTACTGCCACGAG	TTGACAGCTAGCTCAGTCCTAGGTATAATGCTAGCACGAACGGTACTGCCACGAGGTTTTAGAGCTAGAAATAGCAAGTTAAAATAAG
glcA	CCTGGACCCAAATGTATATGCCG	CGGCATATACATTTGGGTCC	TTGACAGCTAGCTCAGTCCTAGGTATAATGCTAGCCGGCATATACATTTGGGTCCGTTTTAGAGCTAGAAATAGCAAGTTAAAATAAG
glcB	CCCAGAGCCGTTTACGCATTGAC	GTCAATGCGTAAACGGCTCT	TTGACAGCTAGCTCAGTCCTAGGTATAATGCTAGCGTCAATGCGTAAACGGCTCTGTTTTAGAGCTAGAAATAGCAAGTTAAAATAAG
glcC	CCCTCGGAACGTCGACTGTGTGA	TCACACAGTCGACGTTCCGA	TTGACAGCTAGCTCAGTCCTAGGTATAATGCTAGCTCACACAGTCGACGTTCCGAGTTTTAGAGCTAGAAATAGCAAGTTAAAATAAG
glcD	CCTTACGAGTGTGACGGGTTGAG	CTCAACCCGTCACACTCGTA	TTGACAGCTAGCTCAGTCCTAGGTATAATGCTAGCCTCAACCCGTCACACTCGTAGTTTTAGAGCTAGAAATAGCAAGTTAAAATAAG
glcE	CCTTTTTAGGTCGCCCTGTCACC	GGTGACAGGGCGACCTAAAA	TTGACAGCTAGCTCAGTCCTAGGTATAATGCTAGCGGTGACAGGGCGACCTAAAAGTTTTAGAGCTAGAAATAGCAAGTTAAAATAAG
glcF	CCCAACCTATCAGCTTCTGGGCG	CGCCCAGAAGCTGATAGGTT	TTGACAGCTAGCTCAGTCCTAGGTATAATGCTAGCCGCCCAGAAGCTGATAGGTTGTTTTAGAGCTAGAAATAGCAAGTTAAAATAAG
glcG	CCGATGACGGCGGTCATCTGCTG	CAGCAGATGACCGCCGTCAT	TTGACAGCTAGCTCAGTCCTAGGTATAATGCTAGCCAGCAGATGACCGCCGTCATGTTTTAGAGCTAGAAATAGCAAGTTAAAATAAG
gldA	CCACTGTCGAGAAAAGCTTTAAA	TTTAAAGCTTTTCTCGACAG	TTGACAGCTAGCTCAGTCCTAGGTATAATGCTAGCTTTAAAGCTTTTCTCGACAGGTTTTAGAGCTAGAAATAGCAAGTTAAAATAAG
glf	CCGTTTGTGCGAATGAGTTAAAA	TTTTAACTCATTCGCACAAA	TTGACAGCTAGCTCAGTCCTAGGTATAATGCTAGCTTTTAACTCATTCGCACAAAGTTTTAGAGCTAGAAATAGCAAGTTAAAATAAG
glgA	CCGATATTCGCCGTGGCGTGACC	GGTCACGCCACGGCGAATAT	TTGACAGCTAGCTCAGTCCTAGGTATAATGCTAGCGGTCACGCCACGGCGAATATGTTTTAGAGCTAGAAATAGCAAGTTAAAATAAG
glgB	CCGCGGGACTGGAAGTCCGTGCC	GGCACGGACTTCCAGTCCCG	TTGACAGCTAGCTCAGTCCTAGGTATAATGCTAGCGGCACGGACTTCCAGTCCCGGTTTTAGAGCTAGAAATAGCAAGTTAAAATAAG
glgC	CCGTACACTTCGGCGGTAAGTTC	GAACTTACCGCCGAAGTGTA	TTGACAGCTAGCTCAGTCCTAGGTATAATGCTAGCGAACTTACCGCCGAAGTGTAGTTTTAGAGCTAGAAATAGCAAGTTAAAATAAG
glgP	CCGTTTACATATTCATCGCCCAC	GTGGGCGATGAATATGTAAA	TTGACAGCTAGCTCAGTCCTAGGTATAATGCTAGCGTGGGCGATGAATATGTAAAGTTTTAGAGCTAGAAATAGCAAGTTAAAATAAG
glgS	CCAGAATGCACGCAGAAGGTCGC	GCGACCTTCTGCGTGCATTC	TTGACAGCTAGCTCAGTCCTAGGTATAATGCTAGCGCGACCTTCTGCGTGCATTCGTTTTAGAGCTAGAAATAGCAAGTTAAAATAAG
glgX	CCAGGGCACAGTGGCGACATTTG	CAAATGTCGCCACTGTGCCC	TTGACAGCTAGCTCAGTCCTAGGTATAATGCTAGCCAAATGTCGCCACTGTGCCCGTTTTAGAGCTAGAAATAGCAAGTTAAAATAAG
glk	CCCAGCCTCGAAGCGGTCATTCG	CGAATGACCGCTTCGAGGCT	TTGACAGCTAGCTCAGTCCTAGGTATAATGCTAGCCGAATGACCGCTTCGAGGCTGTTTTAGAGCTAGAAATAGCAAGTTAAAATAAG
glmM	CCGTAAGATTATTATTGGTAAAG	CTTTACCAATAATAATCTTA	TTGACAGCTAGCTCAGTCCTAGGTATAATGCTAGCCTTTACCAATAATAATCTTAGTTTTAGAGCTAGAAATAGCAAGTTAAAATAAG
glmS	CCTTCTTGAAGGTTTACGTCGTC	GACGACGTAAACCTTCAAGA	TTGACAGCTAGCTCAGTCCTAGGTATAATGCTAGCGACGACGTAAACCTTCAAGAGTTTTAGAGCTAGAAATAGCAAGTTAAAATAAG
glmU	CCGATCTTCCGAAAGTGCTGCAT	ATGCAGCACTTTCGGAAGAT	TTGACAGCTAGCTCAGTCCTAGGTATAATGCTAGCATGCAGCACTTTCGGAAGATGTTTTAGAGCTAGAAATAGCAAGTTAAAATAAG
glnA	CCGATACTAAAGGTAAAGAACAG	CTGTTCTTTACCTTTAGTAT	TTGACAGCTAGCTCAGTCCTAGGTATAATGCTAGCCTGTTCTTTACCTTTAGTATGTTTTAGAGCTAGAAATAGCAAGTTAAAATAAG
glnB	CCCTTCAAGCTGGACGATGTCCG	CGGACATCGTCCAGCTTGAA	TTGACAGCTAGCTCAGTCCTAGGTATAATGCTAGCCGGACATCGTCCAGCTTGAAGTTTTAGAGCTAGAAATAGCAAGTTAAAATAAG
glnD	CCGGTCAACCGCAAAATCCATGC	GCATGGATTTTGCGGTTGAC	TTGACAGCTAGCTCAGTCCTAGGTATAATGCTAGCGCATGGATTTTGCGGTTGACGTTTTAGAGCTAGAAATAGCAAGTTAAAATAAG
glnE	CCAGAGCCTTTAGCCGAGGAATC	GATTCCTCGGCTAAAGGCTC	TTGACAGCTAGCTCAGTCCTAGGTATAATGCTAGCGATTCCTCGGCTAAAGGCTCGTTTTAGAGCTAGAAATAGCAAGTTAAAATAAG
glnG	CCGTTGGGTGCTTGAACGTGCGC	GCGCACGTTCAAGCACCCAA	TTGACAGCTAGCTCAGTCCTAGGTATAATGCTAGCGCGCACGTTCAAGCACCCAAGTTTTAGAGCTAGAAATAGCAAGTTAAAATAAG
glnH	CCGCCTTCGTTCCGTTTGAATTT	AAATTCAAACGGAACGAAGG	TTGACAGCTAGCTCAGTCCTAGGTATAATGCTAGCAAATTCAAACGGAACGAAGGGTTTTAGAGCTAGAAATAGCAAGTTAAAATAAG
glnK	CCATTCAAGCTGGAAGACGTTCG	CGAACGTCTTCCAGCTTGAA	TTGACAGCTAGCTCAGTCCTAGGTATAATGCTAGCCGAACGTCTTCCAGCTTGAAGTTTTAGAGCTAGAAATAGCAAGTTAAAATAAG
glnL	CCAAAGCTCCCGCAAATTGTTTG	CAAACAATTTGCGGGAGCTT	TTGACAGCTAGCTCAGTCCTAGGTATAATGCTAGCCAAACAATTTGCGGGAGCTTGTTTTAGAGCTAGAAATAGCAAGTTAAAATAAG
glnP	CCTTCGGAGGTTGGATAGCCAAC	GTTGGCTATCCAACCTCCGA	TTGACAGCTAGCTCAGTCCTAGGTATAATGCTAGCGTTGGCTATCCAACCTCCGAGTTTTAGAGCTAGAAATAGCAAGTTAAAATAAG
glnQ	CCCAGGTGCTGCACAATATCGAT	ATCGATATTGTGCAGCACCT	TTGACAGCTAGCTCAGTCCTAGGTATAATGCTAGCATCGATATTGTGCAGCACCTGTTTTAGAGCTAGAAATAGCAAGTTAAAATAAG
glnS	CCGACTAACTTTATCCGTCAGAT	ATCTGACGGATAAAGTTAGT	TTGACAGCTAGCTCAGTCCTAGGTATAATGCTAGCATCTGACGGATAAAGTTAGTGTTTTAGAGCTAGAAATAGCAAGTTAAAATAAG
gloA	CCAAAGTGCTGGGCATGAAACTG	CAGTTTCATGCCCAGCACTT	TTGACAGCTAGCTCAGTCCTAGGTATAATGCTAGCCAGTTTCATGCCCAGCACTTGTTTTAGAGCTAGAAATAGCAAGTTAAAATAAG
gloB	CCAATAACTGGCAACCGGAGGCC	GGCCTCCGGTTGCCAGTTAT	TTGACAGCTAGCTCAGTCCTAGGTATAATGCTAGCGGCCTCCGGTTGCCAGTTATGTTTTAGAGCTAGAAATAGCAAGTTAAAATAAG
glpA	CCGCGACTGTGCCCTGCGCGGGC	GCCCGCGCAGGGCACAGTCG	TTGACAGCTAGCTCAGTCCTAGGTATAATGCTAGCGCCCGCGCAGGGCACAGTCGGTTTTAGAGCTAGAAATAGCAAGTTAAAATAAG
glpB	CCATTGTCACTCGTGGTCAAAGC	GCTTTGACCACGAGTGACAA	TTGACAGCTAGCTCAGTCCTAGGTATAATGCTAGCGCTTTGACCACGAGTGACAAGTTTTAGAGCTAGAAATAGCAAGTTAAAATAAG
glpC	CCAAAACAAGCCGGGCCGGATGG	CCATCCGGCCCGGCTTGTTT	TTGACAGCTAGCTCAGTCCTAGGTATAATGCTAGCCCATCCGGCCCGGCTTGTTTGTTTTAGAGCTAGAAATAGCAAGTTAAAATAAG
glpD	CCAAAGATCTGATTGTGATAGGG	CCCTATCACAATCAGATCTT	TTGACAGCTAGCTCAGTCCTAGGTATAATGCTAGCCCCTATCACAATCAGATCTTGTTTTAGAGCTAGAAATAGCAAGTTAAAATAAG
glpE	CCACAGAGTTTCGCAATGGGACA	TGTCCCATTGCGAAACTCTG	TTGACAGCTAGCTCAGTCCTAGGTATAATGCTAGCTGTCCCATTGCGAAACTCTGGTTTTAGAGCTAGAAATAGCAAGTTAAAATAAG
glpF	CCTCGGTACCGGGTTGTTGATTT	AAATCAACAACCCGGTACCG	TTGACAGCTAGCTCAGTCCTAGGTATAATGCTAGCAAATCAACAACCCGGTACCGGTTTTAGAGCTAGAAATAGCAAGTTAAAATAAG
glpG	CCTCACGATTCAACAACATAACC	GGTTATGTTGTTGAATCGTG	TTGACAGCTAGCTCAGTCCTAGGTATAATGCTAGCGGTTATGTTGTTGAATCGTGGTTTTAGAGCTAGAAATAGCAAGTTAAAATAAG
glpK	CCCAATGGAAATCTGGGCCACCC	GGGTGGCCCAGATTTCCATT	TTGACAGCTAGCTCAGTCCTAGGTATAATGCTAGCGGGTGGCCCAGATTTCCATTGTTTTAGAGCTAGAAATAGCAAGTTAAAATAAG
glpQ	CCTTAGCATGGCGATCATGATGA	TCATCATGATCGCCATGCTA	TTGACAGCTAGCTCAGTCCTAGGTATAATGCTAGCTCATCATGATCGCCATGCTAGTTTTAGAGCTAGAAATAGCAAGTTAAAATAAG
glpR	CCGCAGACTATTCGCCGCGACCT	AGGTCGCGGCGAATAGTCTG	TTGACAGCTAGCTCAGTCCTAGGTATAATGCTAGCAGGTCGCGGCGAATAGTCTGGTTTTAGAGCTAGAAATAGCAAGTTAAAATAAG
glpT	CCTGGGGATATTCTTTGGCTATG	CATAGCCAAAGAATATCCCC	TTGACAGCTAGCTCAGTCCTAGGTATAATGCTAGCCATAGCCAAAGAATATCCCCGTTTTAGAGCTAGAAATAGCAAGTTAAAATAAG
glpX	CCATCGAATTTTCCCGCGTCACC	GGTGACGCGGGAAAATTCGA	TTGACAGCTAGCTCAGTCCTAGGTATAATGCTAGCGGTGACGCGGGAAAATTCGAGTTTTAGAGCTAGAAATAGCAAGTTAAAATAAG
glrK	CCGCACTACGCTTATTGATGCCC	GGGCATCAATAAGCGTAGTG	TTGACAGCTAGCTCAGTCCTAGGTATAATGCTAGCGGGCATCAATAAGCGTAGTGGTTTTAGAGCTAGAAATAGCAAGTTAAAATAAG
glrR	CCATAAACCTGCGCATTTATTAT	ATAATAAATGCGCAGGTTTA	TTGACAGCTAGCTCAGTCCTAGGTATAATGCTAGCATAATAAATGCGCAGGTTTAGTTTTAGAGCTAGAAATAGCAAGTTAAAATAAG
glsA	CCGATTACATTCCCTTTCTGGCG	CGCCAGAAAGGGAATGTAAT	TTGACAGCTAGCTCAGTCCTAGGTATAATGCTAGCCGCCAGAAAGGGAATGTAATGTTTTAGAGCTAGAAATAGCAAGTTAAAATAAG
glsB	CCGATTGGGGATTGCTATCTGTA	TACAGATAGCAATCCCCAAT	TTGACAGCTAGCTCAGTCCTAGGTATAATGCTAGCTACAGATAGCAATCCCCAATGTTTTAGAGCTAGAAATAGCAAGTTAAAATAAG
gltA	CCGTACTCTCGGTTCAAAAGGTG	CACCTTTTGAACCGAGAGTA	TTGACAGCTAGCTCAGTCCTAGGTATAATGCTAGCCACCTTTTGAACCGAGAGTAGTTTTAGAGCTAGAAATAGCAAGTTAAAATAAG
gltB	CCCTTGAGAGGGATAACTGTGGT	ACCACAGTTATCCCTCTCAA	TTGACAGCTAGCTCAGTCCTAGGTATAATGCTAGCACCACAGTTATCCCTCTCAAGTTTTAGAGCTAGAAATAGCAAGTTAAAATAAG
gltD	CCAAAGAAACCGCTGAAGATCCG	CGGATCTTCAGCGGTTTCTT	TTGACAGCTAGCTCAGTCCTAGGTATAATGCTAGCCGGATCTTCAGCGGTTTCTTGTTTTAGAGCTAGAAATAGCAAGTTAAAATAAG
gltF	CCCCAGTTGTTACGGGCGGCGGC	GCCGCCGCCCGTAACAACTG	TTGACAGCTAGCTCAGTCCTAGGTATAATGCTAGCGCCGCCGCCCGTAACAACTGGTTTTAGAGCTAGAAATAGCAAGTTAAAATAAG
gltI	CCGCAGGACTGGCACAGGCAGAT	ATCTGCCTGTGCCAGTCCTG	TTGACAGCTAGCTCAGTCCTAGGTATAATGCTAGCATCTGCCTGTGCCAGTCCTGGTTTTAGAGCTAGAAATAGCAAGTTAAAATAAG
gltJ	CCACCTATCTTGGTTGGATCTGG	CCAGATCCAACCAAGATAGG	TTGACAGCTAGCTCAGTCCTAGGTATAATGCTAGCCCAGATCCAACCAAGATAGGGTTTTAGAGCTAGAAATAGCAAGTTAAAATAAG
gltK	CCATTGTCCCTTCCCTGCCATAT	ATATGGCAGGGAAGGGACAA	TTGACAGCTAGCTCAGTCCTAGGTATAATGCTAGCATATGGCAGGGAAGGGACAAGTTTTAGAGCTAGAAATAGCAAGTTAAAATAAG
gltL	CCTCGAACCGGTGCAGCAAGGTG	CACCTTGCTGCACCGGTTCG	TTGACAGCTAGCTCAGTCCTAGGTATAATGCTAGCCACCTTGCTGCACCGGTTCGGTTTTAGAGCTAGAAATAGCAAGTTAAAATAAG
gltP	CCTGGGAAGCTACCTGCACTACC	GGTAGTGCAGGTAGCTTCCC	TTGACAGCTAGCTCAGTCCTAGGTATAATGCTAGCGGTAGTGCAGGTAGCTTCCCGTTTTAGAGCTAGAAATAGCAAGTTAAAATAAG
gltS	CCGTCTCCTTTTTGAAGAAATAC	GTATTTCTTCAAAAAGGAGA	TTGACAGCTAGCTCAGTCCTAGGTATAATGCTAGCGTATTTCTTCAAAAAGGAGAGTTTTAGAGCTAGAAATAGCAAGTTAAAATAAG
gltX	CCAAGCCCAACAGGCTATCTGCA	TGCAGATAGCCTGTTGGGCT	TTGACAGCTAGCTCAGTCCTAGGTATAATGCTAGCTGCAGATAGCCTGTTGGGCTGTTTTAGAGCTAGAAATAGCAAGTTAAAATAAG
gluQ	CCCCCTCTCCTTCCGGCGAGCTT	AAGCTCGCCGGAAGGAGAGG	TTGACAGCTAGCTCAGTCCTAGGTATAATGCTAGCAAGCTCGCCGGAAGGAGAGGGTTTTAGAGCTAGAAATAGCAAGTTAAAATAAG
glvC	CCGATGTTTGTCGGGGAATCACT	AGTGATTCCCCGACAAACAT	TTGACAGCTAGCTCAGTCCTAGGTATAATGCTAGCAGTGATTCCCCGACAAACATGTTTTAGAGCTAGAAATAGCAAGTTAAAATAAG
glvG	CCAAATTCTCAGTGGTTGTCGCA	TGCGACAACCACTGAGAATT	TTGACAGCTAGCTCAGTCCTAGGTATAATGCTAGCTGCGACAACCACTGAGAATTGTTTTAGAGCTAGAAATAGCAAGTTAAAATAAG
glxK	CCAGACTCTTTTAAAGAGAGCTT	AAGCTCTCTTTAAAAGAGTC	TTGACAGCTAGCTCAGTCCTAGGTATAATGCTAGCAAGCTCTCTTTAAAAGAGTCGTTTTAGAGCTAGAAATAGCAAGTTAAAATAAG
glxR	CCATTGGACCGGTTGCTGATGAA	TTCATCAGCAACCGGTCCAA	TTGACAGCTAGCTCAGTCCTAGGTATAATGCTAGCTTCATCAGCAACCGGTCCAAGTTTTAGAGCTAGAAATAGCAAGTTAAAATAAG
glyA	CCGAACTGTGGCAGGCTATGGAG	CTCCATAGCCTGCCACAGTT	TTGACAGCTAGCTCAGTCCTAGGTATAATGCTAGCCTCCATAGCCTGCCACAGTTGTTTTAGAGCTAGAAATAGCAAGTTAAAATAAG
glyQ	CCATTGGACATGGAAGTCGGCGC	GCGCCGACTTCCATGTCCAA	TTGACAGCTAGCTCAGTCCTAGGTATAATGCTAGCGCGCCGACTTCCATGTCCAAGTTTTAGAGCTAGAAATAGCAAGTTAAAATAAG
glyS	CCAAAAGCACTGCGCAGCCTGGC	GCCAGGCTGCGCAGTGCTTT	TTGACAGCTAGCTCAGTCCTAGGTATAATGCTAGCGCCAGGCTGCGCAGTGCTTTGTTTTAGAGCTAGAAATAGCAAGTTAAAATAAG
gmd	CCGGTGTAACCGGACAAGACGGT	ACCGTCTTGTCCGGTTACAC	TTGACAGCTAGCTCAGTCCTAGGTATAATGCTAGCACCGTCTTGTCCGGTTACACGTTTTAGAGCTAGAAATAGCAAGTTAAAATAAG
gmhA	CCTGTTAGCAGACAGCTTTAAAG	CTTTAAAGCTGTCTGCTAAC	TTGACAGCTAGCTCAGTCCTAGGTATAATGCTAGCCTTTAAAGCTGTCTGCTAACGTTTTAGAGCTAGAAATAGCAAGTTAAAATAAG
gmhB	CCATGAGATCGACAACTTTGAAT	ATTCAAAGTTGTCGATCTCA	TTGACAGCTAGCTCAGTCCTAGGTATAATGCTAGCATTCAAAGTTGTCGATCTCAGTTTTAGAGCTAGAAATAGCAAGTTAAAATAAG
gmk	CCCAGTGGCGCGGGTAAATCCAG	CTGGATTTACCCGCGCCACT	TTGACAGCTAGCTCAGTCCTAGGTATAATGCTAGCCTGGATTTACCCGCGCCACTGTTTTAGAGCTAGAAATAGCAAGTTAAAATAAG
gmr	CCGTTAGGGAGTCCACAACGTTG	CAACGTTGTGGACTCCCTAA	TTGACAGCTAGCTCAGTCCTAGGTATAATGCTAGCCAACGTTGTGGACTCCCTAAGTTTTAGAGCTAGAAATAGCAAGTTAAAATAAG
gnd	CCGTCTCTATTTTCAACCGTTCC	GGAACGGTTGAAAATAGAGA	TTGACAGCTAGCTCAGTCCTAGGTATAATGCTAGCGGAACGGTTGAAAATAGAGAGTTTTAGAGCTAGAAATAGCAAGTTAAAATAAG
gnsA	CCGCACGAGAAAAAATGACCGGG	CCCGGTCATTTTTTCTCGTG	TTGACAGCTAGCTCAGTCCTAGGTATAATGCTAGCCCCGGTCATTTTTTCTCGTGGTTTTAGAGCTAGAAATAGCAAGTTAAAATAAG
gnsB	CCGCACGGGAAAAAATGACGGGT	ACCCGTCATTTTTTCCCGTG	TTGACAGCTAGCTCAGTCCTAGGTATAATGCTAGCACCCGTCATTTTTTCCCGTGGTTTTAGAGCTAGAAATAGCAAGTTAAAATAAG
gntK	CCACATTTACGTCTTGATGGGCG	CGCCCATCAAGACGTAAATG	TTGACAGCTAGCTCAGTCCTAGGTATAATGCTAGCCGCCCATCAAGACGTAAATGGTTTTAGAGCTAGAAATAGCAAGTTAAAATAAG
gntP	n.a.	n.a.
gntR	CCGCGGCTCTTGATGAACTGGGC	GCCCAGTTCATCAAGAGCCG	TTGACAGCTAGCTCAGTCCTAGGTATAATGCTAGCGCCCAGTTCATCAAGAGCCGGTTTTAGAGCTAGAAATAGCAAGTTAAAATAAG
gntT	CCATTAGTCATTGTTGCTATCGG	CCGATAGCAACAATGACTAA	TTGACAGCTAGCTCAGTCCTAGGTATAATGCTAGCCCGATAGCAACAATGACTAAGTTTTAGAGCTAGAAATAGCAAGTTAAAATAAG
gntU	CCGCTCGATAAAATCGCAGCGAC	GTCGCTGCGATTTTATCGAG	TTGACAGCTAGCTCAGTCCTAGGTATAATGCTAGCGTCGCTGCGATTTTATCGAGGTTTTAGAGCTAGAAATAGCAAGTTAAAATAAG
gntX	CCACACACTCCCATCTTCCCTGC	GCAGGGAAGATGGGAGTGTG	TTGACAGCTAGCTCAGTCCTAGGTATAATGCTAGCGCAGGGAAGATGGGAGTGTGGTTTTAGAGCTAGAAATAGCAAGTTAAAATAAG
gor	CCGAAAAAAGTGATGTGGCACGC	GCGTGCCACATCACTTTTTT	TTGACAGCTAGCTCAGTCCTAGGTATAATGCTAGCGCGTGCCACATCACTTTTTTGTTTTAGAGCTAGAAATAGCAAGTTAAAATAAG
gph	n.a.	n.a.
gpmA	CCGGTTGGTACGACGTGGATCTG	CAGATCCACGTCGTACCAAC	TTGACAGCTAGCTCAGTCCTAGGTATAATGCTAGCCAGATCCACGTCGTACCAACGTTTTAGAGCTAGAAATAGCAAGTTAAAATAAG
gpmM	CCGCATACCCTAATCGACGCTTC	GAAGCGTCGATTAGGGTATG	TTGACAGCTAGCTCAGTCCTAGGTATAATGCTAGCGAAGCGTCGATTAGGGTATGGTTTTAGAGCTAGAAATAGCAAGTTAAAATAAG
gpp	CCACCTCGTCGCTGTATGCAGCC	GGCTGCATACAGCGACGAGG	TTGACAGCTAGCTCAGTCCTAGGTATAATGCTAGCGGCTGCATACAGCGACGAGGGTTTTAGAGCTAGAAATAGCAAGTTAAAATAAG
gpr	CCGAACGTTACGGGCAGATGCAA	TTGCATCTGCCCGTAACGTT	TTGACAGCTAGCTCAGTCCTAGGTATAATGCTAGCTTGCATCTGCCCGTAACGTTGTTTTAGAGCTAGAAATAGCAAGTTAAAATAAG
gpsA	CCGCTGTAACGCCGCGTTTCTCC	GGAGAAACGCGGCGTTACAG	TTGACAGCTAGCTCAGTCCTAGGTATAATGCTAGCGGAGAAACGCGGCGTTACAGGTTTTAGAGCTAGAAATAGCAAGTTAAAATAAG
gpt	CCATGCACGTAAACTCGCAAGCC	GGCTTGCGAGTTTACGTGCA	TTGACAGCTAGCTCAGTCCTAGGTATAATGCTAGCGGCTTGCGAGTTTACGTGCAGTTTTAGAGCTAGAAATAGCAAGTTAAAATAAG
grcA	CCGCTAACGACGATCTGCTGAAC	GTTCAGCAGATCGTCGTTAG	TTGACAGCTAGCTCAGTCCTAGGTATAATGCTAGCGTTCAGCAGATCGTCGTTAGGTTTTAGAGCTAGAAATAGCAAGTTAAAATAAG
greA	CCTTACGCGGCGCTGAAAAATTA	TAATTTTTCAGCGCCGCGTA	TTGACAGCTAGCTCAGTCCTAGGTATAATGCTAGCTAATTTTTCAGCGCCGCGTAGTTTTAGAGCTAGAAATAGCAAGTTAAAATAAG
greB	CCGCAAGTCTGGGCGACCGCAGC	GCTGCGGTCGCCCAGACTTG	TTGACAGCTAGCTCAGTCCTAGGTATAATGCTAGCGCTGCGGTCGCCCAGACTTGGTTTTAGAGCTAGAAATAGCAAGTTAAAATAAG
groL	CCTCGGTCCAAAAGGCCGTAACG	CGTTACGGCCTTTTGGACCG	TTGACAGCTAGCTCAGTCCTAGGTATAATGCTAGCCGTTACGGCCTTTTGGACCGGTTTTAGAGCTAGAAATAGCAAGTTAAAATAAG
groS	CCACCCGCGGCGAAGTGCTGGCT	AGCCAGCACTTCGCCGCGGG	TTGACAGCTAGCTCAGTCCTAGGTATAATGCTAGCAGCCAGCACTTCGCCGCGGGGTTTTAGAGCTAGAAATAGCAAGTTAAAATAAG
grpE	CCTGAGGGGCAAGCCCCGGAAGA	TCTTCCGGGGCTTGCCCCTC	TTGACAGCTAGCTCAGTCCTAGGTATAATGCTAGCTCTTCCGGGGCTTGCCCCTCGTTTTAGAGCTAGAAATAGCAAGTTAAAATAAG
grxA	CCTTACTGTGTGCGTGCAAAAGA	TCTTTTGCACGCACACAGTA	TTGACAGCTAGCTCAGTCCTAGGTATAATGCTAGCTCTTTTGCACGCACACAGTAGTTTTAGAGCTAGAAATAGCAAGTTAAAATAAG
grxB	CCGTCGAATTACATGTTCTGCTC	GAGCAGAACATGTAATTCGA	TTGACAGCTAGCTCAGTCCTAGGTATAATGCTAGCGAGCAGAACATGTAATTCGAGTTTTAGAGCTAGAAATAGCAAGTTAAAATAAG
grxC	CCGATCGATGGCAACGCCGCCAA	TTGGCGGCGTTGCCATCGAT	TTGACAGCTAGCTCAGTCCTAGGTATAATGCTAGCTTGGCGGCGTTGCCATCGATGTTTTAGAGCTAGAAATAGCAAGTTAAAATAAG
grxD	CCCAGGCAGTCCAGGCGCTTGCC	GGCAAGCGCCTGGACTGCCT	TTGACAGCTAGCTCAGTCCTAGGTATAATGCTAGCGGCAAGCGCCTGGACTGCCTGTTTTAGAGCTAGAAATAGCAAGTTAAAATAAG
gshA	CCCGGACGTATCACAGGCGCTGG	CCAGCGCCTGTGATACGTCC	TTGACAGCTAGCTCAGTCCTAGGTATAATGCTAGCCCAGCGCCTGTGATACGTCCGTTTTAGAGCTAGAAATAGCAAGTTAAAATAAG
gshB	CCCCATCGCAAACATCAACATCA	TGATGTTGATGTTTGCGATG	TTGACAGCTAGCTCAGTCCTAGGTATAATGCTAGCTGATGTTGATGTTTGCGATGGTTTTAGAGCTAGAAATAGCAAGTTAAAATAAG
gsiA	CCGCAATCTCTCTTTTAGTCTGC	GCAGACTAAAAGAGAGATTG	TTGACAGCTAGCTCAGTCCTAGGTATAATGCTAGCGCAGACTAAAAGAGAGATTGGTTTTAGAGCTAGAAATAGCAAGTTAAAATAAG
gsiB	CCGTAGTGGGTTAGTGGCGCTGG	CCAGCGCCACTAACCCACTA	TTGACAGCTAGCTCAGTCCTAGGTATAATGCTAGCCCAGCGCCACTAACCCACTAGTTTTAGAGCTAGAAATAGCAAGTTAAAATAAG
gsiC	CCGGGCCCGAAGCTGATGCGCAG	CTGCGCATCAGCTTCGGGCC	TTGACAGCTAGCTCAGTCCTAGGTATAATGCTAGCCTGCGCATCAGCTTCGGGCCGTTTTAGAGCTAGAAATAGCAAGTTAAAATAAG
gsiD	CCATGCCACTGGTCAAACCTGAC	GTCAGGTTTGACCAGTGGCA	TTGACAGCTAGCTCAGTCCTAGGTATAATGCTAGCGTCAGGTTTGACCAGTGGCAGTTTTAGAGCTAGAAATAGCAAGTTAAAATAAG
gsk	CCAAACATTACTTCCCCGTAAAC	GTTTACGGGGAAGTAATGTT	TTGACAGCTAGCTCAGTCCTAGGTATAATGCTAGCGTTTACGGGGAAGTAATGTTGTTTTAGAGCTAGAAATAGCAAGTTAAAATAAG
gspA	CCGTGTGATTACTTTAAGCCTCG	CGAGGCTTAAAGTAATCACA	TTGACAGCTAGCTCAGTCCTAGGTATAATGCTAGCCGAGGCTTAAAGTAATCACAGTTTTAGAGCTAGAAATAGCAAGTTAAAATAAG
gspB	CCATAATATATGTAATTTGTTTA	TAAACAAATTACATATATTA	TTGACAGCTAGCTCAGTCCTAGGTATAATGCTAGCTAAACAAATTACATATATTAGTTTTAGAGCTAGAAATAGCAAGTTAAAATAAG
gspC	CCATACAACTATAGTTAAAAATG	CATTTTTAACTATAGTTGTA	TTGACAGCTAGCTCAGTCCTAGGTATAATGCTAGCCATTTTTAACTATAGTTGTAGTTTTAGAGCTAGAAATAGCAAGTTAAAATAAG
gspD	CCTTGTGCAGGACACGCTGAGAA	TTCTCAGCGTGTCCTGCACA	TTGACAGCTAGCTCAGTCCTAGGTATAATGCTAGCTTCTCAGCGTGTCCTGCACAGTTTTAGAGCTAGAAATAGCAAGTTAAAATAAG
gspE	CCGTACCCCGCCAGTTGGGCGCT	AGCGCCCAACTGGCGGGGTA	TTGACAGCTAGCTCAGTCCTAGGTATAATGCTAGCAGCGCCCAACTGGCGGGGTAGTTTTAGAGCTAGAAATAGCAAGTTAAAATAAG
gspF	CCCAGGATGGTCAAAAATTGCAA	TTGCAATTTTTGACCATCCT	TTGACAGCTAGCTCAGTCCTAGGTATAATGCTAGCTTGCAATTTTTGACCATCCTGTTTTAGAGCTAGAAATAGCAAGTTAAAATAAG
gspG	CCTAACCTAATGGGCAATAAAGA	TCTTTATTGCCCATTAGGTT	TTGACAGCTAGCTCAGTCCTAGGTATAATGCTAGCTCTTTATTGCCCATTAGGTTGTTTTAGAGCTAGAAATAGCAAGTTAAAATAAG
gspH	CCAGCACTCGTGCGCGCGAAACA	TGTTTCGCGCGCACGAGTGC	TTGACAGCTAGCTCAGTCCTAGGTATAATGCTAGCTGTTTCGCGCGCACGAGTGCGTTTTAGAGCTAGAAATAGCAAGTTAAAATAAG
gspI	CCATCGAGCGAATGCGTAACGAG	CTCGTTACGCATTCGCTCGA	TTGACAGCTAGCTCAGTCCTAGGTATAATGCTAGCCTCGTTACGCATTCGCTCGAGTTTTAGAGCTAGAAATAGCAAGTTAAAATAAG
gspJ	CCGAGTTGCATCAACGCTCACAG	CTGTGAGCGTTGATGCAACT	TTGACAGCTAGCTCAGTCCTAGGTATAATGCTAGCCTGTGAGCGTTGATGCAACTGTTTTAGAGCTAGAAATAGCAAGTTAAAATAAG
gspK	CCGCCAGGTAAACCATCATCTGC	GCAGATGATGGTTTACCTGG	TTGACAGCTAGCTCAGTCCTAGGTATAATGCTAGCGCAGATGATGGTTTACCTGGGTTTTAGAGCTAGAAATAGCAAGTTAAAATAAG
gspL	CCGCAGATAGCGTATCTTCGGTA	TACCGAAGATACGCTATCTG	TTGACAGCTAGCTCAGTCCTAGGTATAATGCTAGCTACCGAAGATACGCTATCTGGTTTTAGAGCTAGAAATAGCAAGTTAAAATAAG
gspM	CCGATAGATACCTACATTGCAGA	TCTGCAATGTAGGTATCTAT	TTGACAGCTAGCTCAGTCCTAGGTATAATGCTAGCTCTGCAATGTAGGTATCTATGTTTTAGAGCTAGAAATAGCAAGTTAAAATAAG
gspO	CCGTTGGAGGATAAAACGGCGTT	AACGCCGTTTTATCCTCCAA	TTGACAGCTAGCTCAGTCCTAGGTATAATGCTAGCAACGCCGTTTTATCCTCCAAGTTTTAGAGCTAGAAATAGCAAGTTAAAATAAG
gss	CCGTAGCTATATCGACGACGAAT	ATTCGTCGTCGATATAGCTA	TTGACAGCTAGCTCAGTCCTAGGTATAATGCTAGCATTCGTCGTCGATATAGCTAGTTTTAGAGCTAGAAATAGCAAGTTAAAATAAG
gstA	CCCTAAGGGGCAGGTGCCTGCAT	ATGCAGGCACCTGCCCCTTA	TTGACAGCTAGCTCAGTCCTAGGTATAATGCTAGCATGCAGGCACCTGCCCCTTAGTTTTAGAGCTAGAAATAGCAAGTTAAAATAAG
gstB	CCTTATGAGCAAATTCTCGCGGG	CCCGCGAGAATTTGCTCATA	TTGACAGCTAGCTCAGTCCTAGGTATAATGCTAGCCCCGCGAGAATTTGCTCATAGTTTTAGAGCTAGAAATAGCAAGTTAAAATAAG
gtrA	CCTTATACACTGGGTGGTTTTTG	CAAAAACCACCCAGTGTATA	TTGACAGCTAGCTCAGTCCTAGGTATAATGCTAGCCAAAAACCACCCAGTGTATAGTTTTAGAGCTAGAAATAGCAAGTTAAAATAAG
gtrB	CCTGTCTTCAATGAAGAAGAAGC	GCTTCTTCTTCATTGAAGAC	TTGACAGCTAGCTCAGTCCTAGGTATAATGCTAGCGCTTCTTCTTCATTGAAGACGTTTTAGAGCTAGAAATAGCAAGTTAAAATAAG
gtrS	CCTTATCTAAAAACATAATGATG	CATCATTATGTTTTTAGATA	TTGACAGCTAGCTCAGTCCTAGGTATAATGCTAGCCATCATTATGTTTTTAGATAGTTTTAGAGCTAGAAATAGCAAGTTAAAATAAG
guaA	CCTCATTCTGGACTTCGGTTCTC	GAGAACCGAAGTCCAGAATG	TTGACAGCTAGCTCAGTCCTAGGTATAATGCTAGCGAGAACCGAAGTCCAGAATGGTTTTAGAGCTAGAAATAGCAAGTTAAAATAAG
guaB	CCCAGCTGACGAAAACTATTCGT	ACGAATAGTTTTCGTCAGCT	TTGACAGCTAGCTCAGTCCTAGGTATAATGCTAGCACGAATAGTTTTCGTCAGCTGTTTTAGAGCTAGAAATAGCAAGTTAAAATAAG
guaC	CCGCCCTAAACGCTCCACTCTTA	TAAGAGTGGAGCGTTTAGGG	TTGACAGCTAGCTCAGTCCTAGGTATAATGCTAGCTAAGAGTGGAGCGTTTAGGGGTTTTAGAGCTAGAAATAGCAAGTTAAAATAAG
guaD	CCGTACGATCGATAACCCGGAAG	CTTCCGGGTTATCGATCGTA	TTGACAGCTAGCTCAGTCCTAGGTATAATGCTAGCCTTCCGGGTTATCGATCGTAGTTTTAGAGCTAGAAATAGCAAGTTAAAATAAG
gudD	CCTGTTGTTACTGAAATGCAGGT	ACCTGCATTTCAGTAACAAC	TTGACAGCTAGCTCAGTCCTAGGTATAATGCTAGCACCTGCATTTCAGTAACAACGTTTTAGAGCTAGAAATAGCAAGTTAAAATAAG
gudP	CCTTCAACTACGGCGACCGCGCT	AGCGCGGTCGCCGTAGTTGA	TTGACAGCTAGCTCAGTCCTAGGTATAATGCTAGCAGCGCGGTCGCCGTAGTTGAGTTTTAGAGCTAGAAATAGCAAGTTAAAATAAG
gudX	CCGGTGGCCGGGCATGACAGCAT	ATGCTGTCATGCCCGGCCAC	TTGACAGCTAGCTCAGTCCTAGGTATAATGCTAGCATGCTGTCATGCCCGGCCACGTTTTAGAGCTAGAAATAGCAAGTTAAAATAAG
gyrA	CCGAGATGGCCTGAAGCCGGTAC	GTACCGGCTTCAGGCCATCT	TTGACAGCTAGCTCAGTCCTAGGTATAATGCTAGCGTACCGGCTTCAGGCCATCTGTTTTAGAGCTAGAAATAGCAAGTTAAAATAAG
gyrB	CCACATGGTATTCGAGGTGGTAG	CTACCACCTCGAATACCATG	TTGACAGCTAGCTCAGTCCTAGGTATAATGCTAGCCTACCACCTCGAATACCATGGTTTTAGAGCTAGAAATAGCAAGTTAAAATAAG
hcaB	CCAGTCTGCGTCAGCGATTTGGC	GCCAAATCGCTGACGCAGAC	TTGACAGCTAGCTCAGTCCTAGGTATAATGCTAGCGCCAAATCGCTGACGCAGACGTTTTAGAGCTAGAAATAGCAAGTTAAAATAAG
hcaC	CCATGGTAATGCGTCAATGTCAG	CTGACATTGACGCATTACCA	TTGACAGCTAGCTCAGTCCTAGGTATAATGCTAGCCTGACATTGACGCATTACCAGTTTTAGAGCTAGAAATAGCAAGTTAAAATAAG
hcaD	CCACTCTCGAAATCCATGTTGCT	AGCAACATGGATTTCGAGAG	TTGACAGCTAGCTCAGTCCTAGGTATAATGCTAGCAGCAACATGGATTTCGAGAGGTTTTAGAGCTAGAAATAGCAAGTTAAAATAAG
hcaE	CCCACGAAAGCCAGATCCCAAAA	TTTTGGGATCTGGCTTTCGT	TTGACAGCTAGCTCAGTCCTAGGTATAATGCTAGCTTTTGGGATCTGGCTTTCGTGTTTTAGAGCTAGAAATAGCAAGTTAAAATAAG
hcaF	CCGCATTAGCCAGTTTCTCTTTC	GAAAGAGAAACTGGCTAATG	TTGACAGCTAGCTCAGTCCTAGGTATAATGCTAGCGAAAGAGAAACTGGCTAATGGTTTTAGAGCTAGAAATAGCAAGTTAAAATAAG
hcaR	CCTCACAGCCTTCGTTAAGCAGC	GCTGCTTAACGAAGGCTGTG	TTGACAGCTAGCTCAGTCCTAGGTATAATGCTAGCGCTGCTTAACGAAGGCTGTGGTTTTAGAGCTAGAAATAGCAAGTTAAAATAAG
hcaT	CCATCGGCCTGTTATTGGGGGCA	TGCCCCCAATAACAGGCCGA	TTGACAGCTAGCTCAGTCCTAGGTATAATGCTAGCTGCCCCCAATAACAGGCCGAGTTTTAGAGCTAGAAATAGCAAGTTAAAATAAG
hchA	CCAATATACCAGTCCTGTCTCTG	CAGAGACAGGACTGGTATAT	TTGACAGCTAGCTCAGTCCTAGGTATAATGCTAGCCAGAGACAGGACTGGTATATGTTTTAGAGCTAGAAATAGCAAGTTAAAATAAG
hcp	CCGTACTCCGGCAGGAAACGGCT	AGCCGTTTCCTGCCGGAGTA	TTGACAGCTAGCTCAGTCCTAGGTATAATGCTAGCAGCCGTTTCCTGCCGGAGTAGTTTTAGAGCTAGAAATAGCAAGTTAAAATAAG
hcr	CCAACGAATCAATGCCCGTGGCG	CGCCACGGGCATTGATTCGT	TTGACAGCTAGCTCAGTCCTAGGTATAATGCTAGCCGCCACGGGCATTGATTCGTGTTTTAGAGCTAGAAATAGCAAGTTAAAATAAG
hda	CCTTTGCAAGTTTCTGGCCGGGG	CCCCGGCCAGAACTTGCAA	TTGACAGCTAGCTCAGTCCTAGGTATAATGCTAGCCCCCGGCCAGAACTTGCAAGTTTTAGAGCTAGAAATAGCAAGTTAAAATAAG
hdeA	CCGGTCAACTCCTGGACCTGTGA	TCACAGGTCCAGGAGTTGAC	TTGACAGCTAGCTCAGTCCTAGGTATAATGCTAGCTCACAGGTCCAGGAGTTGACGTTTTAGAGCTAGAAATAGCAAGTTAAAATAAG
hdeB	CCGCTAAAGATATGACCTGCCAG	CTGGCAGGTCATATCTTTAG	TTGACAGCTAGCTCAGTCCTAGGTATAATGCTAGCCTGGCAGGTCATATCTTTAGGTTTTAGAGCTAGAAATAGCAAGTTAAAATAAG
hdeD	CCGTTCGTCTCTGGCGATATTTT	AAAATATCGCCAGAGACGAA	TTGACAGCTAGCTCAGTCCTAGGTATAATGCTAGCAAAATATCGCCAGAGACGAAGTTTTAGAGCTAGAAATAGCAAGTTAAAATAAG
hdfR	CCCAGTCAGCAGTGAGCTTTCGA	TCGAAAGCTCACTGCTGACT	TTGACAGCTAGCTCAGTCCTAGGTATAATGCTAGCTCGAAAGCTCACTGCTGACTGTTTTAGAGCTAGAAATAGCAAGTTAAAATAAG
hdhA	CCATTACATTCGCGACAGCTGGC	GCCAGCTGTCGCGAATGTAA	TTGACAGCTAGCTCAGTCCTAGGTATAATGCTAGCGCCAGCTGTCGCGAATGTAAGTTTTAGAGCTAGAAATAGCAAGTTAAAATAAG
helD	CCTTATTCCTTTCAATCAATTAC	GTAATTGATTGAAAGGAATA	TTGACAGCTAGCTCAGTCCTAGGTATAATGCTAGCGTAATTGATTGAAAGGAATAGTTTTAGAGCTAGAAATAGCAAGTTAAAATAAG
hemA	CCTTTTAGCACTCGGTATCAACC	GGTTGATACCGAGTGCTAAA	TTGACAGCTAGCTCAGTCCTAGGTATAATGCTAGCGGTTGATACCGAGTGCTAAAGTTTTAGAGCTAGAAATAGCAAGTTAAAATAAG
hemB	CCTTAACGACCTGGTGTTGCCGA	TCGGCAACACCAGGTCGTTA	TTGACAGCTAGCTCAGTCCTAGGTATAATGCTAGCTCGGCAACACCAGGTCGTTAGTTTTAGAGCTAGAAATAGCAAGTTAAAATAAG
hemC	CCCACTTGCACTCTGGCAGGCAC	GTGCCTGCCAGAGTGCAAGT	TTGACAGCTAGCTCAGTCCTAGGTATAATGCTAGCGTGCCTGCCAGAGTGCAAGTGTTTTAGAGCTAGAAATAGCAAGTTAAAATAAG
hemD	CCCGTCTCCCGCTGGAGAAGAGT	ACTCTTCTCCAGCGGGAGAC	TTGACAGCTAGCTCAGTCCTAGGTATAATGCTAGCACTCTTCTCCAGCGGGAGACGTTTTAGAGCTAGAAATAGCAAGTTAAAATAAG
hemE	CCCAGGCAGGCGATTTTATGTCG	CGACATAAAATCGCCTGCCT	TTGACAGCTAGCTCAGTCCTAGGTATAATGCTAGCCGACATAAAATCGCCTGCCTGTTTTAGAGCTAGAAATAGCAAGTTAAAATAAG
hemF	CCGACGCACACCAGGTTAAACAG	CTGTTTAACCTGGTGTGCGT	TTGACAGCTAGCTCAGTCCTAGGTATAATGCTAGCCTGTTTAACCTGGTGTGCGTGTTTTAGAGCTAGAAATAGCAAGTTAAAATAAG
hemG	CCTCCTACCTGGCTTCGGAACTG	CAGTTCCGAAGCCAGGTAGG	TTGACAGCTAGCTCAGTCCTAGGTATAATGCTAGCCAGTTCCGAAGCCAGGTAGGGTTTTAGAGCTAGAAATAGCAAGTTAAAATAAG
hemH	CCGATGCCCCCACACCTGAAGCG	CGCTTCAGGTGTGGGGGCAT	TTGACAGCTAGCTCAGTCCTAGGTATAATGCTAGCCGCTTCAGGTGTGGGGGCATGTTTTAGAGCTAGAAATAGCAAGTTAAAATAAG
hemL	CCCCTGTTCGCGCCTTTACTGGC	GCCAGTAAAGGCGCGAACAG	TTGACAGCTAGCTCAGTCCTAGGTATAATGCTAGCGCCAGTAAAGGCGCGAACAGGTTTTAGAGCTAGAAATAGCAAGTTAAAATAAG
hemN	CCTCGTACCCGACCGCGCTGGAG	CTCCAGCGCGGTCGGGTACG	TTGACAGCTAGCTCAGTCCTAGGTATAATGCTAGCCTCCAGCGCGGTCGGGTACGGTTTTAGAGCTAGAAATAGCAAGTTAAAATAAG
hemX	CCGTGGACACCACGTCACAACCT	AGGTTGTGACGTGGTGTCCA	TTGACAGCTAGCTCAGTCCTAGGTATAATGCTAGCAGGTTGTGACGTGGTGTCCAGTTTTAGAGCTAGAAATAGCAAGTTAAAATAAG
hemY	CCGACAACTACAATATCGAAACC	GGTTTCGATATTGTAGTTGT	TTGACAGCTAGCTCAGTCCTAGGTATAATGCTAGCGGTTTCGATATTGTAGTTGTGTTTTAGAGCTAGAAATAGCAAGTTAAAATAAG
hflC	CCTCTGGTTTATGAGCCGGGTCT	AGACCCGGCTCATAAACCAG	TTGACAGCTAGCTCAGTCCTAGGTATAATGCTAGCAGACCCGGCTCATAAACCAGGTTTTAGAGCTAGAAATAGCAAGTTAAAATAAG
hflD	CCAGGGGCATTGTGATGCCGATG	CATCGGCATCACAATGCCCC	TTGACAGCTAGCTCAGTCCTAGGTATAATGCTAGCCATCGGCATCACAATGCCCCGTTTTAGAGCTAGAAATAGCAAGTTAAAATAAG
hflK	CCTGATTTAGATGATATCTTCCG	CGGAAGATATCATCTAAATC	TTGACAGCTAGCTCAGTCCTAGGTATAATGCTAGCCGGAAGATATCATCTAAATCGTTTTAGAGCTAGAAATAGCAAGTTAAAATAAG
hflX	CCTCCAGGAGTTTGAATCTCTGG	CCAGAGATTCAAACTCCTGG	TTGACAGCTAGCTCAGTCCTAGGTATAATGCTAGCCCAGAGATTCAAACTCCTGGGTTTTAGAGCTAGAAATAGCAAGTTAAAATAAG
hfq	CCAGTTTCTATTTATTTGGTGAA	TTCACCAAATAAATAGAAAC	TTGACAGCTAGCTCAGTCCTAGGTATAATGCTAGCTTCACCAAATAAATAGAAACGTTTTAGAGCTAGAAATAGCAAGTTAAAATAAG
hha	CCGCAGATCACCGCCTCGCCGAA	TTCGGCGAGGCGGTGATCTG	TTGACAGCTAGCTCAGTCCTAGGTATAATGCTAGCTTCGGCGAGGCGGTGATCTGGTTTTAGAGCTAGAAATAGCAAGTTAAAATAAG
hicA	CCATTGCGTAAAGCAATCCTGAA	TTCAGGATTGCTTTACGCAA	TTGACAGCTAGCTCAGTCCTAGGTATAATGCTAGCTTCAGGATTGCTTTACGCAAGTTTTAGAGCTAGAAATAGCAAGTTAAAATAAG
hicB	CCCGTCACTCTTACACCCGCGCC	GGCGCGGGTGTAAGAGTGAC	TTGACAGCTAGCTCAGTCCTAGGTATAATGCTAGCGGCGCGGGTGTAAGAGTGACGTTTTAGAGCTAGAAATAGCAAGTTAAAATAAG
higA	CCGACATCTTGCAAGCAGGAGAA	TTCTCCTGCTTGCAAGATGT	TTGACAGCTAGCTCAGTCCTAGGTATAATGCTAGCTTCTCCTGCTTGCAAGATGTGTTTTAGAGCTAGAAATAGCAAGTTAAAATAAG
higB	CCCATCTCTGGATAACTTCAAAT	ATTTGAAGTTATCCAGAGAT	TTGACAGCTAGCTCAGTCCTAGGTATAATGCTAGCATTTGAAGTTATCCAGAGATGTTTTAGAGCTAGAAATAGCAAGTTAAAATAAG
hinT	CCCTCCGATATCGTCTACCAGGA	TCCTGGTAGACGATATCGGA	TTGACAGCTAGCTCAGTCCTAGGTATAATGCTAGCTCCTGGTAGACGATATCGGAGTTTTAGAGCTAGAAATAGCAAGTTAAAATAAG
hipA	CCTAAACTTGTCACTTGGATGAA	TTCATCCAAGTGACAAGTTT	TTGACAGCTAGCTCAGTCCTAGGTATAATGCTAGCTTCATCCAAGTGACAAGTTTGTTTTAGAGCTAGAAATAGCAAGTTAAAATAAG
hipB	CCCTGACAATACCACGCTCACGA	TCGTGAGCGTGGTATTGTCA	TTGACAGCTAGCTCAGTCCTAGGTATAATGCTAGCTCGTGAGCGTGGTATTGTCAGTTTTAGAGCTAGAAATAGCAAGTTAAAATAAG
hisA	CCGAAGTGCTGCACCTGGTGGAT	ATCCACCAGGTGCAGCACTT	TTGACAGCTAGCTCAGTCCTAGGTATAATGCTAGCATCCACCAGGTGCAGCACTTGTTTTAGAGCTAGAAATAGCAAGTTAAAATAAG
hisB	CCGCCGAGTGATTTTCAGGTGGA	TCCACCTGAAAATCACTCGG	TTGACAGCTAGCTCAGTCCTAGGTATAATGCTAGCTCCACCTGAAAATCACTCGGGTTTTAGAGCTAGAAATAGCAAGTTAAAATAAG
hisC	CCGTGGAGTTTCAGCTTACTCAG	CTGAGTAAGCTGAAACTCCA	TTGACAGCTAGCTCAGTCCTAGGTATAATGCTAGCCTGAGTAAGCTGAAACTCCAGTTTTAGAGCTAGAAATAGCAAGTTAAAATAAG
hisD	CCGCCTCTGAAAGCATTACCCGC	GCGGGTAATGCTTTCAGAGG	TTGACAGCTAGCTCAGTCCTAGGTATAATGCTAGCGCGGGTAATGCTTTCAGAGGGTTTTAGAGCTAGAAATAGCAAGTTAAAATAAG
hisF	CCATGTCTCGACGTTCGTGATGG	CCATCACGAACGTCGAGACA	TTGACAGCTAGCTCAGTCCTAGGTATAATGCTAGCCCATCACGAACGTCGAGACAGTTTTAGAGCTAGAAATAGCAAGTTAAAATAAG
hisG	CCGTTTAAGTGATGACTCACGCG	CGCGTGAGTCATCACTTAAA	TTGACAGCTAGCTCAGTCCTAGGTATAATGCTAGCCGCGTGAGTCATCACTTAAAGTTTTAGAGCTAGAAATAGCAAGTTAAAATAAG
hisH	CCCGGACGTCGTGTTGCTGGCCG	CGGCCAGCAACACGACGTCC	TTGACAGCTAGCTCAGTCCTAGGTATAATGCTAGCCGGCCAGCAACACGACGTCCGTTTTAGAGCTAGAAATAGCAAGTTAAAATAAG
hisI	CCGACGGACTTATGCCGGTGATT	AATCACCGGCATAAGTCCGT	TTGACAGCTAGCTCAGTCCTAGGTATAATGCTAGCAATCACCGGCATAAGTCCGTGTTTTAGAGCTAGAAATAGCAAGTTAAAATAAG
hisJ	CCGACCTATGCGCCATTTGAATC	GATTCAAATGGCGCATAGGT	TTGACAGCTAGCTCAGTCCTAGGTATAATGCTAGCGATTCAAATGGCGCATAGGTGTTTTAGAGCTAGAAATAGCAAGTTAAAATAAG
hisL	n.a.	n.a.
hisM	CCGCTGCTGTGGACCGACGGTTA	TAACCGTCGGTCCACAGCAG	TTGACAGCTAGCTCAGTCCTAGGTATAATGCTAGCTAACCGTCGGTCCACAGCAGGTTTTAGAGCTAGAAATAGCAAGTTAAAATAAG
hisP	CCGGAGATGTAATAAGCATCATC	GATGATGCTTATTACATCTC	TTGACAGCTAGCTCAGTCCTAGGTATAATGCTAGCGATGATGCTTATTACATCTCGTTTTAGAGCTAGAAATAGCAAGTTAAAATAAG
hisQ	n.a.	n.a.
hisS	CCGATTGTAGAGCAGACCCCGCT	AGCGGGGTCTGCTCTACAAT	TTGACAGCTAGCTCAGTCCTAGGTATAATGCTAGCAGCGGGGTCTGCTCTACAATGTTTTAGAGCTAGAAATAGCAAGTTAAAATAAG
hiuH	CCGCACAACAAAACATTCTTAGC	GCTAAGAATGTTTTGTTGTG	TTGACAGCTAGCTCAGTCCTAGGTATAATGCTAGCGCTAAGAATGTTTTGTTGTGGTTTTAGAGCTAGAAATAGCAAGTTAAAATAAG
hldD	CCCTGAATGATAAAGGCATCACC	GGTGATGCCTTTATCATTCA	TTGACAGCTAGCTCAGTCCTAGGTATAATGCTAGCGGTGATGCCTTTATCATTCAGTTTTAGAGCTAGAAATAGCAAGTTAAAATAAG
hldE	CCAGTCGTATCTCGCCGGAAGCG	CGCTTCCGGCGAGATACGAC	TTGACAGCTAGCTCAGTCCTAGGTATAATGCTAGCCGCTTCCGGCGAGATACGACGTTTTAGAGCTAGAAATAGCAAGTTAAAATAAG
hlyE	CCATAAAAGAGTTAAGTCGCTTT	AAAGCGACTTAACTCTTTTA	TTGACAGCTAGCTCAGTCCTAGGTATAATGCTAGCAAAGCGACTTAACTCTTTTAGTTTTAGAGCTAGAAATAGCAAGTTAAAATAAG
hmp	CCCAGAACTCAAAGAAATTTTTA	TAAAAATTTCTTTGAGTTCT	TTGACAGCTAGCTCAGTCCTAGGTATAATGCTAGCTAAAAATTTCTTTGAGTTCTGTTTTAGAGCTAGAAATAGCAAGTTAAAATAAG
hns	CCGTACTCTTCGTGCGCAGGCAA	TTGCCTGCGCACGAAGAGTA	TTGACAGCTAGCTCAGTCCTAGGTATAATGCTAGCTTGCCTGCGCACGAAGAGTAGTTTTAGAGCTAGAAATAGCAAGTTAAAATAAG
hofB	CCCTGTGTCTGCGTTATCATGGA	TCCATGATAACGCAGACACA	TTGACAGCTAGCTCAGTCCTAGGTATAATGCTAGCTCCATGATAACGCAGACACAGTTTTAGAGCTAGAAATAGCAAGTTAAAATAAG
hofC	CCCACTAAGCCTGAAGCGAATCG	CGATTCGCTTCAGGCTTAGT	TTGACAGCTAGCTCAGTCCTAGGTATAATGCTAGCCGATTCGCTTCAGGCTTAGTGTTTTAGAGCTAGAAATAGCAAGTTAAAATAAG
hofM	n.a.	n.a.
hofN	CCGCCAATTAATTTTTTGCCCTG	CAGGGCAAAAAATTAATTGG	TTGACAGCTAGCTCAGTCCTAGGTATAATGCTAGCCAGGGCAAAAAATTAATTGGGTTTTAGAGCTAGAAATAGCAAGTTAAAATAAG
hofO	CCATGAAGAGCGCGACGCATTAA	TTAATGCGTCGCGCTCTTCA	TTGACAGCTAGCTCAGTCCTAGGTATAATGCTAGCTTAATGCGTCGCGCTCTTCAGTTTTAGAGCTAGAAATAGCAAGTTAAAATAAG
hofP	CCTTTTAAACCGCCGGAAGATCT	AGATCTTCCGGCGGTTTAAA	TTGACAGCTAGCTCAGTCCTAGGTATAATGCTAGCAGATCTTCCGGCGGTTTAAAGTTTTAGAGCTAGAAATAGCAAGTTAAAATAAG
hofQ	CCGCACTACTGTTGATGCTGATA	TATCAGCATCAACAGTAGTG	TTGACAGCTAGCTCAGTCCTAGGTATAATGCTAGCTATCAGCATCAACAGTAGTGGTTTTAGAGCTAGAAATAGCAAGTTAAAATAAG
hokA	CCGCAGAAATATAGATTACTTTC	GAAAGTAATCTATATTTCTG	TTGACAGCTAGCTCAGTCCTAGGTATAATGCTAGCGAAAGTAATCTATATTTCTGGTTTTAGAGCTAGAAATAGCAAGTTAAAATAAG
hokB	CCTGACCCGACAAACGCTCTACG	CGTAGAGCGTTTGTCGGGTC	TTGACAGCTAGCTCAGTCCTAGGTATAATGCTAGCCGTAGAGCGTTTGTCGGGTCGTTTTAGAGCTAGAAATAGCAAGTTAAAATAAG
hokC	CCTCTGTGAGGTTCACATCCGAA	TTCGGATGTGAACCTCACAG	TTGACAGCTAGCTCAGTCCTAGGTATAATGCTAGCTTCGGATGTGAACCTCACAGGTTTTAGAGCTAGAAATAGCAAGTTAAAATAAG
hokD	CCTCTGCGAGGTACGAATCCGAA	TTCGGATTCGTACCTCGCAG	TTGACAGCTAGCTCAGTCCTAGGTATAATGCTAGCTTCGGATTCGTACCTCGCAGGTTTTAGAGCTAGAAATAGCAAGTTAAAATAAG
hokE	CCCTTGCGGCAGTCATAGTGCTG	CAGCACTATGACTGCCGCAA	TTGACAGCTAGCTCAGTCCTAGGTATAATGCTAGCCAGCACTATGACTGCCGCAAGTTTTAGAGCTAGAAATAGCAAGTTAAAATAAG
holA	CCACACTTTTTCCATTGATCCCA	TGGGATCAATGGAAAAAGTG	TTGACAGCTAGCTCAGTCCTAGGTATAATGCTAGCTGGGATCAATGGAAAAAGTGGTTTTAGAGCTAGAAATAGCAAGTTAAAATAAG
holB	CCCTGAGCCGTTATTTACTCTGC	GCAGAGTAAATAACGGCTCA	TTGACAGCTAGCTCAGTCCTAGGTATAATGCTAGCGCAGAGTAAATAACGGCTCAGTTTTAGAGCTAGAAATAGCAAGTTAAAATAAG
holC	CCTTCTGGACAATGACACCACCG	CGGTGGTGTCATTGTCCAGA	TTGACAGCTAGCTCAGTCCTAGGTATAATGCTAGCCGGTGGTGTCATTGTCCAGAGTTTTAGAGCTAGAAATAGCAAGTTAAAATAAG
holD	CCGACGAGACTGGCAGTTACAGC	GCTGTAACTGCCAGTCTCGT	TTGACAGCTAGCTCAGTCCTAGGTATAATGCTAGCGCTGTAACTGCCAGTCTCGTGTTTTAGAGCTAGAAATAGCAAGTTAAAATAAG
holE	CCGGTGATCGCTGAAGCGGTTGA	TCAACCGCTTCAGCGATCAC	TTGACAGCTAGCTCAGTCCTAGGTATAATGCTAGCTCAACCGCTTCAGCGATCACGTTTTAGAGCTAGAAATAGCAAGTTAAAATAAG
hpf	CCCACACCTCAGATGCAACACTG	CAGTGTTGCATCTGAGGTGT	TTGACAGCTAGCTCAGTCCTAGGTATAATGCTAGCCAGTGTTGCATCTGAGGTGTGTTTTAGAGCTAGAAATAGCAAGTTAAAATAAG
hpt	n.a.	n.a.
hrpA	CCGTCTGCACGGCGTGAAGAAGG	CCTTCTTCACGCCGTGCAGA	TTGACAGCTAGCTCAGTCCTAGGTATAATGCTAGCCCTTCTTCACGCCGTGCAGAGTTTTAGAGCTAGAAATAGCAAGTTAAAATAAG
hrpB	CCGTCTTACCTGAATTACTTACC	GGTAAGTAATTCAGGTAAGA	TTGACAGCTAGCTCAGTCCTAGGTATAATGCTAGCGGTAAGTAATTCAGGTAAGAGTTTTAGAGCTAGAAATAGCAAGTTAAAATAAG
hscA	CCTGGGCACAACCAACTCGCTGG	CCAGCGAGTTGGTTGTGCCC	TTGACAGCTAGCTCAGTCCTAGGTATAATGCTAGCCCAGCGAGTTGGTTGTGCCCGTTTTAGAGCTAGAAATAGCAAGTTAAAATAAG
hscB	CCGCCGTACAGCAATCTGCAACC	GGTTGCAGATTGCTGTACGG	TTGACAGCTAGCTCAGTCCTAGGTATAATGCTAGCGGTTGCAGATTGCTGTACGGGTTTTAGAGCTAGAAATAGCAAGTTAAAATAAG
hscC	CCATAATTAGCATGGATGAAAAT	ATTTTCATCCATGCTAATTA	TTGACAGCTAGCTCAGTCCTAGGTATAATGCTAGCATTTTCATCCATGCTAATTAGTTTTAGAGCTAGAAATAGCAAGTTAAAATAAG
hsdM	CCTCGCTGCTGTTTTTGAAAATG	CATTTTCAAAAACAGCAGCG	TTGACAGCTAGCTCAGTCCTAGGTATAATGCTAGCCATTTTCAAAAACAGCAGCGGTTTTAGAGCTAGAAATAGCAAGTTAAAATAAG
hsdR	CCCAACACGACGCTGATTAAAAT	ATTTTAATCAGCGTCGTGTT	TTGACAGCTAGCTCAGTCCTAGGTATAATGCTAGCATTTTAATCAGCGTCGTGTTGTTTTAGAGCTAGAAATAGCAAGTTAAAATAAG
hsdS	CCGAGGAGTAACGTATAAAAAAG	CTTTTTTATACGTTACTCCT	TTGACAGCTAGCTCAGTCCTAGGTATAATGCTAGCCTTTTTTATACGTTACTCCTGTTTTAGAGCTAGAAATAGCAAGTTAAAATAAG
hslJ	CCGCGTTTGTTGCGCTAAGCCTG	CAGGCTTAGCGCAACAAACG	TTGACAGCTAGCTCAGTCCTAGGTATAATGCTAGCCAGGCTTAGCGCAACAAACGGTTTTAGAGCTAGAAATAGCAAGTTAAAATAAG
hslO	CCAATTACATCGCTATCTGTTTG	CAAACAGATAGCGATGTAAT	TTGACAGCTAGCTCAGTCCTAGGTATAATGCTAGCCAAACAGATAGCGATGTAATGTTTTAGAGCTAGAAATAGCAAGTTAAAATAAG
hslR	CCGAGCAAAATCGTCGAGCTGAA	TTCAGCTCGACGATTTTGCT	TTGACAGCTAGCTCAGTCCTAGGTATAATGCTAGCTTCAGCTCGACGATTTTGCTGTTTTAGAGCTAGAAATAGCAAGTTAAAATAAG
hslU	CCCCACGCGAAATCGTCAGCGAA	TTCGCTGACGATTTCGCGTG	TTGACAGCTAGCTCAGTCCTAGGTATAATGCTAGCTTCGCTGACGATTTCGCGTGGTTTTAGAGCTAGAAATAGCAAGTTAAAATAAG
hslV	CCATGTGGTCATCGCTGGTGATG	CATCACCAGCGATGACCACA	TTGACAGCTAGCTCAGTCCTAGGTATAATGCTAGCCATCACCAGCGATGACCACAGTTTTAGAGCTAGAAATAGCAAGTTAAAATAAG
hspQ	CCGCTCCGTGGTATCACGTAGTG	CACTACGTGATACCACGGAG	TTGACAGCTAGCTCAGTCCTAGGTATAATGCTAGCCACTACGTGATACCACGGAGGTTTTAGAGCTAGAAATAGCAAGTTAAAATAAG
hsrA	CCACTATTCTTAATACCGCCTTA	TAAGGCGGTATTAAGAATAG	TTGACAGCTAGCTCAGTCCTAGGTATAATGCTAGCTAAGGCGGTATTAAGAATAGGTTTTAGAGCTAGAAATAGCAAGTTAAAATAAG
htpG	CCATTCTCTCTATTCCAATAAAG	CTTTATTGGAATAGAGAGAA	TTGACAGCTAGCTCAGTCCTAGGTATAATGCTAGCCTTTATTGGAATAGAGAGAAGTTTTAGAGCTAGAAATAGCAAGTTAAAATAAG
htpX	CCTGACAGGGATACAGTCGAGCA	TGCTCGACTGTATCCCTGTC	TTGACAGCTAGCTCAGTCCTAGGTATAATGCTAGCTGCTCGACTGTATCCCTGTCGTTTTAGAGCTAGAAATAGCAAGTTAAAATAAG
htrE	CCATACCTTCCTGATGGGGCAGA	TCTGCCCCATCAGGAAGGTA	TTGACAGCTAGCTCAGTCCTAGGTATAATGCTAGCTCTGCCCCATCAGGAAGGTAGTTTTAGAGCTAGAAATAGCAAGTTAAAATAAG
hupA	CCCAGGCTAAAGCTGCTCTGGAG	CTCCAGAGCAGCTTTAGCCT	TTGACAGCTAGCTCAGTCCTAGGTATAATGCTAGCCTCCAGAGCAGCTTTAGCCTGTTTTAGAGCTAGAAATAGCAAGTTAAAATAAG
hupB	CCGTAACTGAATCTCTGAAAGAA	TTCTTTCAGAGATTCAGTTA	TTGACAGCTAGCTCAGTCCTAGGTATAATGCTAGCTTCTTTCAGAGATTCAGTTAGTTTTAGAGCTAGAAATAGCAAGTTAAAATAAG
hyaA	CCAAAGATTGCCTGGGCGCTGGA	TCCAGCGCCCAGGCAATCTT	TTGACAGCTAGCTCAGTCCTAGGTATAATGCTAGCTCCAGCGCCCAGGCAATCTTGTTTTAGAGCTAGAAATAGCAAGTTAAAATAAG
hyaB	CCACATGCGCTGCGAAGTGAATA	TATTCACTTCGCAGCGCATG	TTGACAGCTAGCTCAGTCCTAGGTATAATGCTAGCTATTCACTTCGCAGCGCATGGTTTTAGAGCTAGAAATAGCAAGTTAAAATAAG
hyaC	CCACTATGTCTTTGAAGCGCCAG	CTGGCGCTTCAAAGACATAG	TTGACAGCTAGCTCAGTCCTAGGTATAATGCTAGCCTGGCGCTTCAAAGACATAGGTTTTAGAGCTAGAAATAGCAAGTTAAAATAAG
hyaD	CCGAGTATGTGGAGATTGTCGAT	ATCGACAATCTCCACATACT	TTGACAGCTAGCTCAGTCCTAGGTATAATGCTAGCATCGACAATCTCCACATACTGTTTTAGAGCTAGAAATAGCAAGTTAAAATAAG
hyaE	CCGTCTTGACGACTGGCTTACGC	GCGTAAGCCAGTCGTCAAGA	TTGACAGCTAGCTCAGTCCTAGGTATAATGCTAGCGCGTAAGCCAGTCGTCAAGAGTTTTAGAGCTAGAAATAGCAAGTTAAAATAAG
hyaF	CCGAGTATGGCGGCCCTGGAGCA	TGCTCCAGGGCCGCCATACT	TTGACAGCTAGCTCAGTCCTAGGTATAATGCTAGCTGCTCCAGGGCCGCCATACTGTTTTAGAGCTAGAAATAGCAAGTTAAAATAAG
hybA	CCTTGTGCGTAGGCTGCCAGGCT	AGCCTGGCAGCCTACGCACA	TTGACAGCTAGCTCAGTCCTAGGTATAATGCTAGCAGCCTGGCAGCCTACGCACAGTTTTAGAGCTAGAAATAGCAAGTTAAAATAAG
hybB	CCGTGGGGCGTGTGGATCGCGTT	AACGCGATCCACACGCCCCA	TTGACAGCTAGCTCAGTCCTAGGTATAATGCTAGCAACGCGATCCACACGCCCCAGTTTTAGAGCTAGAAATAGCAAGTTAAAATAAG
hybC	CCGTATTGAGGGGCATTTACGCA	TGCGTAAATGCCCCTCAATA	TTGACAGCTAGCTCAGTCCTAGGTATAATGCTAGCTGCGTAAATGCCCCTCAATAGTTTTAGAGCTAGAAATAGCAAGTTAAAATAAG
hybD	CCATCGGTGTGCGGATTGTCGAA	TTCGACAATCCGCACACCGA	TTGACAGCTAGCTCAGTCCTAGGTATAATGCTAGCTTCGACAATCCGCACACCGAGTTTTAGAGCTAGAAATAGCAAGTTAAAATAAG
hybE	CCTCCCCGAAGGCGCAAGTACAG	CTGTACTTGCGCCTTCGGGG	TTGACAGCTAGCTCAGTCCTAGGTATAATGCTAGCCTGTACTTGCGCCTTCGGGGGTTTTAGAGCTAGAAATAGCAAGTTAAAATAAG
hybF	CCGCCGTGTGGCTGGAAATTGGC	GCCAATTTCCAGCCACACGG	TTGACAGCTAGCTCAGTCCTAGGTATAATGCTAGCGCCAATTTCCAGCCACACGGGTTTTAGAGCTAGAAATAGCAAGTTAAAATAAG
hybG	CCGATCTACTGGGCCAGTGGGTG	CACCCACTGGCCCAGTAGAT	TTGACAGCTAGCTCAGTCCTAGGTATAATGCTAGCCACCCACTGGCCCAGTAGATGTTTTAGAGCTAGAAATAGCAAGTTAAAATAAG
hybO	CCACCATGGGGTTAAGTAGCAAA	TTTGCTACTTAACCCCATGG	TTGACAGCTAGCTCAGTCCTAGGTATAATGCTAGCTTTGCTACTTAACCCCATGGGTTTTAGAGCTAGAAATAGCAAGTTAAAATAAG
hycA	CCGATTACATCGCACAGCGGCAT	ATGCCGCTGTGCGATGTAAT	TTGACAGCTAGCTCAGTCCTAGGTATAATGCTAGCATGCCGCTGTGCGATGTAATGTTTTAGAGCTAGAAATAGCAAGTTAAAATAAG
hycB	CCACACTTGTGAGGCCGCCTGTT	AACAGGCGGCCTCACAAGTG	TTGACAGCTAGCTCAGTCCTAGGTATAATGCTAGCAACAGGCGGCCTCACAAGTGGTTTTAGAGCTAGAAATAGCAAGTTAAAATAAG
hycC	CCGCGGGCTTCACTGTACTGACT	AGTCAGTACAGTGAAGCCCG	TTGACAGCTAGCTCAGTCCTAGGTATAATGCTAGCAGTCAGTACAGTGAAGCCCGGTTTTAGAGCTAGAAATAGCAAGTTAAAATAAG
hycD	CCGCTTGCATAACCGTCGCGGGC	GCCCGCGACGGTTATGCAAG	TTGACAGCTAGCTCAGTCCTAGGTATAATGCTAGCGCCCGCGACGGTTATGCAAGGTTTTAGAGCTAGAAATAGCAAGTTAAAATAAG
hycE	CCAAAGATCAGCTGACTGTCACC	GGTGACAGTCAGCTGATCTT	TTGACAGCTAGCTCAGTCCTAGGTATAATGCTAGCGGTGACAGTCAGCTGATCTTGTTTTAGAGCTAGAAATAGCAAGTTAAAATAAG
hycF	CCGTGGTAAGCCAGAGCAGAACC	GGTTCTGCTCTGGCTTACCA	TTGACAGCTAGCTCAGTCCTAGGTATAATGCTAGCGGTTCTGCTCTGGCTTACCAGTTTTAGAGCTAGAAATAGCAAGTTAAAATAAG
hycG	CCGGTCCCCATGACGGTGGATGA	TCATCCACCGTCATGGGGAC	TTGACAGCTAGCTCAGTCCTAGGTATAATGCTAGCTCATCCACCGTCATGGGGACGTTTTAGAGCTAGAAATAGCAAGTTAAAATAAG
hycH	CCACCTTGGGGTTATCGATTGCC	GGCAATCGATAACCCCAAGG	TTGACAGCTAGCTCAGTCCTAGGTATAATGCTAGCGGCAATCGATAACCCCAAGGGTTTTAGAGCTAGAAATAGCAAGTTAAAATAAG
hycI	CCGAAAGGTAACTGGGTGGTGAT	ATCACCACCCAGTTACCTTT	TTGACAGCTAGCTCAGTCCTAGGTATAATGCTAGCATCACCACCCAGTTACCTTTGTTTTAGAGCTAGAAATAGCAAGTTAAAATAAG
hydN	CCGCGTATCCATGTCATTAAAGG	CCTTTAATGACATGGATACG	TTGACAGCTAGCTCAGTCCTAGGTATAATGCTAGCCCTTTAATGACATGGATACGGTTTTAGAGCTAGAAATAGCAAGTTAAAATAAG
hyfA	CCCTGTCGTGTGTCATCACTGTG	CACAGTGATGACACACGACA	TTGACAGCTAGCTCAGTCCTAGGTATAATGCTAGCCACAGTGATGACACACGACAGTTTTAGAGCTAGAAATAGCAAGTTAAAATAAG
hyfB	CCCTGCAATTATTAACCTGGTCG	CGACCAGGTTAATAATTGCA	TTGACAGCTAGCTCAGTCCTAGGTATAATGCTAGCCGACCAGGTTAATAATTGCAGTTTTAGAGCTAGAAATAGCAAGTTAAAATAAG
hyfC	CCGCGGGCCGGGGATCTGGCAGG	CCTGCCAGATCCCCGGCCCG	TTGACAGCTAGCTCAGTCCTAGGTATAATGCTAGCCCTGCCAGATCCCCGGCCCGGTTTTAGAGCTAGAAATAGCAAGTTAAAATAAG
hyfD	CCGCCGAATGGGGGGTTTTGTTC	GAACAAAACCCCCCATTCGG	TTGACAGCTAGCTCAGTCCTAGGTATAATGCTAGCGAACAAAACCCCCCATTCGGGTTTTAGAGCTAGAAATAGCAAGTTAAAATAAG
hyfE	CCACTCTCTCGTGCCTGTTCGCC	GGCGAACAGGCACGAGAGAG	TTGACAGCTAGCTCAGTCCTAGGTATAATGCTAGCGGCGAACAGGCACGAGAGAGGTTTTAGAGCTAGAAATAGCAAGTTAAAATAAG
hyfF	CCGTATTACATAGCTTAGGGATC	GATCCCTAAGCTATGTAATA	TTGACAGCTAGCTCAGTCCTAGGTATAATGCTAGCGATCCCTAAGCTATGTAATAGTTTTAGAGCTAGAAATAGCAAGTTAAAATAAG
hyfG	CCATTACGGTGAAAATCAATCTG	CAGATTGATTTTCACCGTAA	TTGACAGCTAGCTCAGTCCTAGGTATAATGCTAGCCAGATTGATTTTCACCGTAAGTTTTAGAGCTAGAAATAGCAAGTTAAAATAAG
hyfH	CCAATGTATTGCCTGCGGTGCCT	AGGCACCGCAGGCAATACAT	TTGACAGCTAGCTCAGTCCTAGGTATAATGCTAGCAGGCACCGCAGGCAATACATGTTTTAGAGCTAGAAATAGCAAGTTAAAATAAG
hyfI	CCAGTGCTTACACAACATGTCAG	CTGACATGTTGTGTAAGCAC	TTGACAGCTAGCTCAGTCCTAGGTATAATGCTAGCCTGACATGTTGTGTAAGCACGTTTTAGAGCTAGAAATAGCAAGTTAAAATAAG
hyfJ	CCGGAACACAGCTCTCAGGTAAT	ATTACCTGAGAGCTGTGTTC	TTGACAGCTAGCTCAGTCCTAGGTATAATGCTAGCATTACCTGAGAGCTGTGTTCGTTTTAGAGCTAGAAATAGCAAGTTAAAATAAG
hyfR	CCGCCACAAGGAATAACAATTGA	TCAATTGTTATTCCTTGTGG	TTGACAGCTAGCTCAGTCCTAGGTATAATGCTAGCTCAATTGTTATTCCTTGTGGGTTTTAGAGCTAGAAATAGCAAGTTAAAATAAG
hyi	CCTTATGACTACGACATTGAAGA	TCTTCAATGTCGTAGTCATA	TTGACAGCTAGCTCAGTCCTAGGTATAATGCTAGCTCTTCAATGTCGTAGTCATAGTTTTAGAGCTAGAAATAGCAAGTTAAAATAAG
hypA	CCAACGGGCACTGGAATTGATCG	CGATCAATTCCAGTGCCCGT	TTGACAGCTAGCTCAGTCCTAGGTATAATGCTAGCCGATCAATTCCAGTGCCCGTGTTTTAGAGCTAGAAATAGCAAGTTAAAATAAG
hypB	CCTGTATATCGAGGGTGATGAAC	GTTCATCACCCTCGATATAC	TTGACAGCTAGCTCAGTCCTAGGTATAATGCTAGCGTTCATCACCCTCGATATACGTTTTAGAGCTAGAAATAGCAAGTTAAAATAAG
hypC	CCCGGCCAGATCCGCACCATTGA	TCAATGGTGCGGATCTGGCC	TTGACAGCTAGCTCAGTCCTAGGTATAATGCTAGCTCAATGGTGCGGATCTGGCCGTTTTAGAGCTAGAAATAGCAAGTTAAAATAAG
hypD	CCGAACGCCCTCTGCGGATTATG	CATAATCCGCAGAGGGCGTT	TTGACAGCTAGCTCAGTCCTAGGTATAATGCTAGCCATAATCCGCAGAGGGCGTTGTTTTAGAGCTAGAAATAGCAAGTTAAAATAAG
hypE	CCAACCCGTGGCTGGCAGAGCAG	CTGCTCTGCCAGCCACGGGT	TTGACAGCTAGCTCAGTCCTAGGTATAATGCTAGCCTGCTCTGCCAGCCACGGGTGTTTTAGAGCTAGAAATAGCAAGTTAAAATAAG
hypF	CCGTTTGTCTGGCAGCTGGCACA	TGTGCCAGCTGCCAGACAAA	TTGACAGCTAGCTCAGTCCTAGGTATAATGCTAGCTGTGCCAGCTGCCAGACAAAGTTTTAGAGCTAGAAATAGCAAGTTAAAATAAG
hypT	CCGCATCCGTGCGCTGGAACAGG	CCTGTTCCAGCGCACGGATG	TTGACAGCTAGCTCAGTCCTAGGTATAATGCTAGCCCTGTTCCAGCGCACGGATGGTTTTAGAGCTAGAAATAGCAAGTTAAAATAAG
hyuA	CCGTATGAAGAAATTGATGCCAC	GTGGCATCAATTTCTTCATA	TTGACAGCTAGCTCAGTCCTAGGTATAATGCTAGCGTGGCATCAATTTCTTCATAGTTTTAGAGCTAGAAATAGCAAGTTAAAATAAG
iaaA	CCATTGTTGAAACCGGGCAGAAA	TTTCTGCCCGGTTTCAACAA	TTGACAGCTAGCTCAGTCCTAGGTATAATGCTAGCTTTCTGCCCGGTTTCAACAAGTTTTAGAGCTAGAAATAGCAAGTTAAAATAAG
iadA	CCTTCTGACATTGTACCGAACTG	CAGTTCGGTACAATGTCAGA	TTGACAGCTAGCTCAGTCCTAGGTATAATGCTAGCCAGTTCGGTACAATGTCAGAGTTTTAGAGCTAGAAATAGCAAGTTAAAATAAG
iap	CCGTACACGCCTCGTCACCTAAA	TTTAGGTGACGAGGCGTGTA	TTGACAGCTAGCTCAGTCCTAGGTATAATGCTAGCTTTAGGTGACGAGGCGTGTAGTTTTAGAGCTAGAAATAGCAAGTTAAAATAAG
ibaG	CCCTCCAGGAAGTCCACGTTTCC	GGAAACGTGGACTTCCTGGA	TTGACAGCTAGCTCAGTCCTAGGTATAATGCTAGCGGAAACGTGGACTTCCTGGAGTTTTAGAGCTAGAAATAGCAAGTTAAAATAAG
ibpA	CCTCCGTATAACGTTGAACTGGT	ACCAGTTCAACGTTATACGG	TTGACAGCTAGCTCAGTCCTAGGTATAATGCTAGCACCAGTTCAACGTTATACGGGTTTTAGAGCTAGAAATAGCAAGTTAAAATAAG
ibpB	CCAACGCACTGCAAAACGCCGGT	ACCGGCGTTTTGCAGTGCGT	TTGACAGCTAGCTCAGTCCTAGGTATAATGCTAGCACCGGCGTTTTGCAGTGCGTGTTTTAGAGCTAGAAATAGCAAGTTAAAATAAG
icdC	CCAAGACCGTAACTTATGACTTC	GAAGTCATAAGTTACGGTCT	TTGACAGCTAGCTCAGTCCTAGGTATAATGCTAGCGAAGTCATAAGTTACGGTCTGTTTTAGAGCTAGAAATAGCAAGTTAAAATAAG
icd	CCCAGCCATGCTGAAAGTGGTCG	CGACCACTTTCAGCATGGCT	TTGACAGCTAGCTCAGTCCTAGGTATAATGCTAGCCGACCACTTTCAGCATGGCTGTTTTAGAGCTAGAAATAGCAAGTTAAAATAAG
iceT	CCTTCCCTCAATGGCGCAAAGCC	GGCTTTGCGCCATTGAGGGA	TTGACAGCTAGCTCAGTCCTAGGTATAATGCTAGCGGCTTTGCGCCATTGAGGGAGTTTTAGAGCTAGAAATAGCAAGTTAAAATAAG
iclR	CCGAATCCAATGGCAGTGTGGCA	TGCCACACTGCCATTGGATT	TTGACAGCTAGCTCAGTCCTAGGTATAATGCTAGCTGCCACACTGCCATTGGATTGTTTTAGAGCTAGAAATAGCAAGTTAAAATAAG
idi	CCGCACACACGGCAGACACCCGC	GCGGGTGTCTGCCGTGTGTG	TTGACAGCTAGCTCAGTCCTAGGTATAATGCTAGCGCGGGTGTCTGCCGTGTGTGGTTTTAGAGCTAGAAATAGCAAGTTAAAATAAG
idnD	CCGATTTACATTATTATCAGGAA	TTCCTGATAATAATGTAAAT	TTGACAGCTAGCTCAGTCCTAGGTATAATGCTAGCTTCCTGATAATAATGTAAATGTTTTAGAGCTAGAAATAGCAAGTTAAAATAAG
idnK	CCGCGTTATTATCTGCTAAATTT	AAATTTAGCAGATAATAACG	TTGACAGCTAGCTCAGTCCTAGGTATAATGCTAGCAAATTTAGCAGATAATAACGGTTTTAGAGCTAGAAATAGCAAGTTAAAATAAG
idnO	CCGAACGCGCAGAACTTGCTGTA	TACAGCAAGTTCTGCGCGTT	TTGACAGCTAGCTCAGTCCTAGGTATAATGCTAGCTACAGCAAGTTCTGCGCGTTGTTTTAGAGCTAGAAATAGCAAGTTAAAATAAG
idnR	CCGTGAGTCGTTATATCCGCTCG	CGAGCGGATATAACGACTCA	TTGACAGCTAGCTCAGTCCTAGGTATAATGCTAGCCGAGCGGATATAACGACTCAGTTTTAGAGCTAGAAATAGCAAGTTAAAATAAG
idnT	CCGAAGGGATGGATGCACAGGCC	GGCCTGTGCATCCATCCCTT	TTGACAGCTAGCTCAGTCCTAGGTATAATGCTAGCGGCCTGTGCATCCATCCCTTGTTTTAGAGCTAGAAATAGCAAGTTAAAATAAG
ihfA	CCGTCGCGCTCTGGAAAACGGCG	CGCCGTTTTCCAGAGCGCGA	TTGACAGCTAGCTCAGTCCTAGGTATAATGCTAGCCGCCGTTTTCCAGAGCGCGAGTTTTAGAGCTAGAAATAGCAAGTTAAAATAAG
ihfB	CCAAGTCAGAATTGATAGAAAGA	TCTTTCTATCAATTCTGACT	TTGACAGCTAGCTCAGTCCTAGGTATAATGCTAGCTCTTTCTATCAATTCTGACTGTTTTAGAGCTAGAAATAGCAAGTTAAAATAAG
ileS	CCGATGCGTGGCGATCTCGCCAA	TTGGCGAGATCGCCACGCAT	TTGACAGCTAGCTCAGTCCTAGGTATAATGCTAGCTTGGCGAGATCGCCACGCATGTTTTAGAGCTAGAAATAGCAAGTTAAAATAAG
ilvA	CCCCTGTCCGGTGCTCCGGAAGG	CCTTCCGGAGCACCGGACAG	TTGACAGCTAGCTCAGTCCTAGGTATAATGCTAGCCCTTCCGGAGCACCGGACAGGTTTTAGAGCTAGAAATAGCAAGTTAAAATAAG
ilvB	CCTTAAGCCAAAGCACGCAAATC	GATTTGCGTGCTTTGGCTTA	TTGACAGCTAGCTCAGTCCTAGGTATAATGCTAGCGATTTGCGTGCTTTGGCTTAGTTTTAGAGCTAGAAATAGCAAGTTAAAATAAG
ilvC	CCTTCAGGGTAAAAAAGTAGTCA	TGACTACTTTTTTACCCTGA	TTGACAGCTAGCTCAGTCCTAGGTATAATGCTAGCTGACTACTTTTTTACCCTGAGTTTTAGAGCTAGAAATAGCAAGTTAAAATAAG
ilvD	CCTAAGTACCGTTCCGCCACCAC	GTGGTGGCGGAACGGTACTT	TTGACAGCTAGCTCAGTCCTAGGTATAATGCTAGCGTGGTGGCGGAACGGTACTTGTTTTAGAGCTAGAAATAGCAAGTTAAAATAAG
ilvE	CCGTTGCTACGACTCGCACAAAG	CTTTGTGCGAGTCGTAGCAA	TTGACAGCTAGCTCAGTCCTAGGTATAATGCTAGCCTTTGTGCGAGTCGTAGCAAGTTTTAGAGCTAGAAATAGCAAGTTAAAATAAG
ilvG	CCGACATGAGCAGGGTGCGGCAA	TTGCCGCACCCTGCTCATGT	TTGACAGCTAGCTCAGTCCTAGGTATAATGCTAGCTTGCCGCACCCTGCTCATGTGTTTTAGAGCTAGAAATAGCAAGTTAAAATAAG
ilvH	CCGACATTATCGCGTATGACCAT	ATGGTCATACGCGATAATGT	TTGACAGCTAGCTCAGTCCTAGGTATAATGCTAGCATGGTCATACGCGATAATGTGTTTTAGAGCTAGAAATAGCAAGTTAAAATAAG
ilvI	CCGTGGGTGGTATTGATCATGTA	TACATGATCAATACCACCCA	TTGACAGCTAGCTCAGTCCTAGGTATAATGCTAGCTACATGATCAATACCACCCAGTTTTAGAGCTAGAAATAGCAAGTTAAAATAAG
ilvL	CCCTTCTACGAGTGATTAGCCTG	CAGGCTAATCACTCGTAGAA	TTGACAGCTAGCTCAGTCCTAGGTATAATGCTAGCCAGGCTAATCACTCGTAGAAGTTTTAGAGCTAGAAATAGCAAGTTAAAATAAG
ilvM	CCTTAGAACGTGTTTTACGCGTG	CACGCGTAAAACACGTTCTA	TTGACAGCTAGCTCAGTCCTAGGTATAATGCTAGCCACGCGTAAAACACGTTCTAGTTTTAGAGCTAGAAATAGCAAGTTAAAATAAG
ilvN	CCGTTCGCAACCATCCGGGCGTA	TACGCCCGGATGGTTGCGAA	TTGACAGCTAGCTCAGTCCTAGGTATAATGCTAGCTACGCCCGGATGGTTGCGAAGTTTTAGAGCTAGAAATAGCAAGTTAAAATAAG
ilvX	n.a.	n.a.
ilvY	CCCATCCACGCTCTCACGGCAGA	TCTGCCGTGAGAGCGTGGAT	TTGACAGCTAGCTCAGTCCTAGGTATAATGCTAGCTCTGCCGTGAGAGCGTGGATGTTTTAGAGCTAGAAATAGCAAGTTAAAATAAG
inaA	CCTAACTATCGCCGTAATGGTAT	ATACCATTACGGCGATAGTT	TTGACAGCTAGCTCAGTCCTAGGTATAATGCTAGCATACCATTACGGCGATAGTTGTTTTAGAGCTAGAAATAGCAAGTTAAAATAAG
infA	CCGCGTAGAGTTAGAAAACGGTC	GACCGTTTTCTAACTCTACG	TTGACAGCTAGCTCAGTCCTAGGTATAATGCTAGCGACCGTTTTCTAACTCTACGGTTTTAGAGCTAGAAATAGCAAGTTAAAATAAG
infB	CCGGAAGTCTGCTGACGACTCTG	CAGAGTCGTCAGCAGACTTC	TTGACAGCTAGCTCAGTCCTAGGTATAATGCTAGCCAGAGTCGTCAGCAGACTTCGTTTTAGAGCTAGAAATAGCAAGTTAAAATAAG
infC	CCGGAGTAGACTTAGTCGAGATC	GATCTCGACTAAGTCTACTC	TTGACAGCTAGCTCAGTCCTAGGTATAATGCTAGCGATCTCGACTAAGTCTACTCGTTTTAGAGCTAGAAATAGCAAGTTAAAATAAG
insA	CCGCCTCTCAGCCCGGTAAGCAC	GTGCTTACCGGGCTGAGAGG	TTGACAGCTAGCTCAGTCCTAGGTATAATGCTAGCGTGCTTACCGGGCTGAGAGGGTTTTAGAGCTAGAAATAGCAAGTTAAAATAAG
insB1	CCAGTGCACGCATTATGGGCGTT	AACGCCCATAATGCGTGCAC	TTGACAGCTAGCTCAGTCCTAGGTATAATGCTAGCAACGCCCATAATGCGTGCACGTTTTAGAGCTAGAAATAGCAAGTTAAAATAAG
insC1	n.a.	n.a.
insE1	n.a.	n.a.
insF1	n.a.	n.a.
insG	CCCACTGACTTCTCTGGGGGATT	AATCCCCCAGAGAAGTCAGT	TTGACAGCTAGCTCAGTCCTAGGTATAATGCTAGCAATCCCCCAGAGAAGTCAGTGTTTTAGAGCTAGAAATAGCAAGTTAAAATAAG
insH1	n.a.	n.a.
insJ	CCCTCTATGAAAAACATGGAGAA	TTCTCCATGTTTTTCATAGA	TTGACAGCTAGCTCAGTCCTAGGTATAATGCTAGCTTCTCCATGTTTTTCATAGAGTTTTAGAGCTAGAAATAGCAAGTTAAAATAAG
insK	CCTGACAAGTATGCGGACGTTAA	TTAACGTCCGCATACTTGTC	TTGACAGCTAGCTCAGTCCTAGGTATAATGCTAGCTTAACGTCCGCATACTTGTCGTTTTAGAGCTAGAAATAGCAAGTTAAAATAAG
insL1	n.a.	n.a.
insM	CCCAACGTTACTCTAAAAAGTTC	GAACTTTTTAGAGTAACGTT	TTGACAGCTAGCTCAGTCCTAGGTATAATGCTAGCGAACTTTTTAGAGTAACGTTGTTTTAGAGCTAGAAATAGCAAGTTAAAATAAG
insN	CCACAATGACGCGATGGGTGAAA	TTTCACCCATCGCGTCATTG	TTGACAGCTAGCTCAGTCCTAGGTATAATGCTAGCTTTCACCCATCGCGTCATTGGTTTTAGAGCTAGAAATAGCAAGTTAAAATAAG
insO	CCACAATGACAAGATGGGTCAAA	TTTGACCCATCTTGTCATTG	TTGACAGCTAGCTCAGTCCTAGGTATAATGCTAGCTTTGACCCATCTTGTCATTGGTTTTAGAGCTAGAAATAGCAAGTTAAAATAAG
insP	CCGATATCCGGCGTGGAAGGCAT	ATGCCTTCCACGCCGGATAT	TTGACAGCTAGCTCAGTCCTAGGTATAATGCTAGCATGCCTTCCACGCCGGATATGTTTTAGAGCTAGAAATAGCAAGTTAAAATAAG
insQ	CCTTACGGGAAAATGGCTTCCTG	CAGGAAGCCATTTTCCCGTA	TTGACAGCTAGCTCAGTCCTAGGTATAATGCTAGCCAGGAAGCCATTTTCCCGTAGTTTTAGAGCTAGAAATAGCAAGTTAAAATAAG
insX	CCACAGCCTTTATGCCTGGATAA	TTATCCAGGCATAAAGGCTG	TTGACAGCTAGCTCAGTCCTAGGTATAATGCTAGCTTATCCAGGCATAAAGGCTGGTTTTAGAGCTAGAAATAGCAAGTTAAAATAAG
insZ	CCGCCCTCTGCACAACTATTTGC	GCAAATAGTTGTGCAGAGGG	TTGACAGCTAGCTCAGTCCTAGGTATAATGCTAGCGCAAATAGTTGTGCAGAGGGGTTTTAGAGCTAGAAATAGCAAGTTAAAATAAG
intA	CCAAACCTAAAGATGCCGATTAC	GTAATCGGCATCTTTAGGTT	TTGACAGCTAGCTCAGTCCTAGGTATAATGCTAGCGTAATCGGCATCTTTAGGTTGTTTTAGAGCTAGAAATAGCAAGTTAAAATAAG
intB	CCATCCAAATGGTTCTAAGTACT	AGTACTTAGAACCATTTGGA	TTGACAGCTAGCTCAGTCCTAGGTATAATGCTAGCAGTACTTAGAACCATTTGGAGTTTTAGAGCTAGAAATAGCAAGTTAAAATAAG
intD	CCCGGGCGGGAAACGAATTAAGG	CCTTAATTCGTTTCCCGCCC	TTGACAGCTAGCTCAGTCCTAGGTATAATGCTAGCCCTTAATTCGTTTCCCGCCCGTTTTAGAGCTAGAAATAGCAAGTTAAAATAAG
intE	CCCTAACTTATATCCGCTTTATA	TATAAAGCGGATATAAGTTA	TTGACAGCTAGCTCAGTCCTAGGTATAATGCTAGCTATAAAGCGGATATAAGTTAGTTTTAGAGCTAGAAATAGCAAGTTAAAATAAG
intF	CCTTCGAAAGACTTCGCAGATTC	GAATCTGCGAAGTCTTTCGA	TTGACAGCTAGCTCAGTCCTAGGTATAATGCTAGCGAATCTGCGAAGTCTTTCGAGTTTTAGAGCTAGAAATAGCAAGTTAAAATAAG
intG	CCATTTTAAACCAGAAATTGAGT	ACTCAATTTCTGGTTTAAAA	TTGACAGCTAGCTCAGTCCTAGGTATAATGCTAGCACTCAATTTCTGGTTTAAAAGTTTTAGAGCTAGAAATAGCAAGTTAAAATAAG
intR	CCAACAGGTGTCGAGATTAGAGG	CCTCTAATCTCGACACCTGT	TTGACAGCTAGCTCAGTCCTAGGTATAATGCTAGCCCTCTAATCTCGACACCTGTGTTTTAGAGCTAGAAATAGCAAGTTAAAATAAG
intS	CCCTGTGTCAGGGAAAAAGGTAT	ATACCTTTTTCCCTGACACA	TTGACAGCTAGCTCAGTCCTAGGTATAATGCTAGCATACCTTTTTCCCTGACACAGTTTTAGAGCTAGAAATAGCAAGTTAAAATAAG
intZ	CCATAGACGCCGCACAGCCGCAG	CTGCGGCTGTGCGGCGTCTA	TTGACAGCTAGCTCAGTCCTAGGTATAATGCTAGCCTGCGGCTGTGCGGCGTCTAGTTTTAGAGCTAGAAATAGCAAGTTAAAATAAG
iraD	CCTCACTCTTTTTAATTCTCCTC	GAGGAGAATTAAAAAGAGTG	TTGACAGCTAGCTCAGTCCTAGGTATAATGCTAGCGAGGAGAATTAAAAAGAGTGGTTTTAGAGCTAGAAATAGCAAGTTAAAATAAG
iraM	CCTACATGTGGTATATCTTTTTC	GAAAAAGATATACCACATGT	TTGACAGCTAGCTCAGTCCTAGGTATAATGCTAGCGAAAAAGATATACCACATGTGTTTTAGAGCTAGAAATAGCAAGTTAAAATAAG
iraP	CCAAAAAGAAGAAGAGTCGAAAG	CTTTCGACTCTTCTTCTTTT	TTGACAGCTAGCTCAGTCCTAGGTATAATGCTAGCCTTTCGACTCTTCTTCTTTTGTTTTAGAGCTAGAAATAGCAAGTTAAAATAAG
iroK	CCATTGTGCAGGAACGTTTGGCA	TGCCAAACGTTCCTGCACAA	TTGACAGCTAGCTCAGTCCTAGGTATAATGCTAGCTGCCAAACGTTCCTGCACAAGTTTTAGAGCTAGAAATAGCAAGTTAAAATAAG
iscA	CCTCCGGGTGTTCAGGTATGGCT	AGCCATACCTGAACACCCGG	TTGACAGCTAGCTCAGTCCTAGGTATAATGCTAGCAGCCATACCTGAACACCCGGGTTTTAGAGCTAGAAATAGCAAGTTAAAATAAG
iscR	CCCTTTCTTATCTGGAACAACTG	CAGTTGTTCCAGATAAGAAA	TTGACAGCTAGCTCAGTCCTAGGTATAATGCTAGCCAGTTGTTCCAGATAAGAAAGTTTTAGAGCTAGAAATAGCAAGTTAAAATAAG
iscS	CCGGCCTCCCGTTCTCACCGTTT	AAACGGTGAGAACGGGAGGC	TTGACAGCTAGCTCAGTCCTAGGTATAATGCTAGCAAACGGTGAGAACGGGAGGCGTTTTAGAGCTAGAAATAGCAAGTTAAAATAAG
iscU	CCATTACGAGAATCCGCGTAACG	CGTTACGCGGATTCTCGTAA	TTGACAGCTAGCTCAGTCCTAGGTATAATGCTAGCCGTTACGCGGATTCTCGTAAGTTTTAGAGCTAGAAATAGCAAGTTAAAATAAG
iscX	CCCGATCTTGATCCGAAAACGGT	ACCGTTTTCGGATCAAGATC	TTGACAGCTAGCTCAGTCCTAGGTATAATGCTAGCACCGTTTTCGGATCAAGATCGTTTTAGAGCTAGAAATAGCAAGTTAAAATAAG
ispA	CCCACTGCCCTTTCAGAACACTC	GAGTGTTCTGAAAGGGCAGT	TTGACAGCTAGCTCAGTCCTAGGTATAATGCTAGCGAGTGTTCTGAAAGGGCAGTGTTTTAGAGCTAGAAATAGCAAGTTAAAATAAG
ispB	CCAACTGATCAATCAGTTAGGCT	AGCCTAACTGATTGATCAGT	TTGACAGCTAGCTCAGTCCTAGGTATAATGCTAGCAGCCTAACTGATTGATCAGTGTTTTAGAGCTAGAAATAGCAAGTTAAAATAAG
ispD	CCGGCGGCCGGATTTGGCCGTCG	CGACGGCCAAATCCGGCCGC	TTGACAGCTAGCTCAGTCCTAGGTATAATGCTAGCCGACGGCCAAATCCGGCCGCGTTTTAGAGCTAGAAATAGCAAGTTAAAATAAG
ispE	CCCTCTCCGGCAAAACTTAATCT	AGATTAAGTTTTGCCGGAGA	TTGACAGCTAGCTCAGTCCTAGGTATAATGCTAGCAGATTAAGTTTTGCCGGAGAGTTTTAGAGCTAGAAATAGCAAGTTAAAATAAG
ispF	CCCAATTATCATTGGTGGCGTAC	GTACGCCACCAATGATAATT	TTGACAGCTAGCTCAGTCCTAGGTATAATGCTAGCGTACGCCACCAATGATAATTGTTTTAGAGCTAGAAATAGCAAGTTAAAATAAG
ispG	CCGTACAGTCCATGACCAATACG	CGTATTGGTCATGGACTGTA	TTGACAGCTAGCTCAGTCCTAGGTATAATGCTAGCCGTATTGGTCATGGACTGTAGTTTTAGAGCTAGAAATAGCAAGTTAAAATAAG
ispH	CCGATATATGTCCGTCACGAAGT	ACTTCGTGACGGACATATAT	TTGACAGCTAGCTCAGTCCTAGGTATAATGCTAGCACTTCGTGACGGACATATATGTTTTAGAGCTAGAAATAGCAAGTTAAAATAAG
ispU	CCACTTAGCGAAAAATTGCCAGC	GCTGGCAATTTTTCGCTAAG	TTGACAGCTAGCTCAGTCCTAGGTATAATGCTAGCGCTGGCAATTTTTCGCTAAGGTTTTAGAGCTAGAAATAGCAAGTTAAAATAAG
ivbL	CCGCCGCAGTGGTCGTCGTGCGT	ACGCACGACGACCACTGCGG	TTGACAGCTAGCTCAGTCCTAGGTATAATGCTAGCACGCACGACGACCACTGCGGGTTTTAGAGCTAGAAATAGCAAGTTAAAATAAG
ivy	CCTTGCAAAGGGCGAAACCACCA	TGGTGGTTTCGCCCTTTGCA	TTGACAGCTAGCTCAGTCCTAGGTATAATGCTAGCTGGTGGTTTCGCCCTTTGCAGTTTTAGAGCTAGAAATAGCAAGTTAAAATAAG
katE	CCTGAGGACGGCTCTCATCGTCC	GGACGATGAGAGCCGTCCTC	TTGACAGCTAGCTCAGTCCTAGGTATAATGCTAGCGGACGATGAGAGCCGTCCTCGTTTTAGAGCTAGAAATAGCAAGTTAAAATAAG
katG	CCAACATTCTAATCGTTCTAACC	GGTTAGAACGATTAGAATGT	TTGACAGCTAGCTCAGTCCTAGGTATAATGCTAGCGGTTAGAACGATTAGAATGTGTTTTAGAGCTAGAAATAGCAAGTTAAAATAAG
kbaY	CCACTAAATATCTGTTACAGGAC	GTCCTGTAACAGATATTTAG	TTGACAGCTAGCTCAGTCCTAGGTATAATGCTAGCGTCCTGTAACAGATATTTAGGTTTTAGAGCTAGAAATAGCAAGTTAAAATAAG
kbaZ	CCGCACATCCGCTGGTGCTGGAA	TTCCAGCACCAGCGGATGTG	TTGACAGCTAGCTCAGTCCTAGGTATAATGCTAGCTTCCAGCACCAGCGGATGTGGTTTTAGAGCTAGAAATAGCAAGTTAAAATAAG
kbl	CCAACAACTATCTCGGGCTGGCG	CGCCAGCCCGAGATAGTTGT	TTGACAGCTAGCTCAGTCCTAGGTATAATGCTAGCCGCCAGCCCGAGATAGTTGTGTTTTAGAGCTAGAAATAGCAAGTTAAAATAAG
kch	CCATATCAAAGCATTTTCAGAGT	ACTCTGAAAATGCTTTGATA	TTGACAGCTAGCTCAGTCCTAGGTATAATGCTAGCACTCTGAAAATGCTTTGATAGTTTTAGAGCTAGAAATAGCAAGTTAAAATAAG
kdgK	CCCTGAACACTTCCGTCTATATC	GATATAGACGGAAGTGTTCA	TTGACAGCTAGCTCAGTCCTAGGTATAATGCTAGCGATATAGACGGAAGTGTTCAGTTTTAGAGCTAGAAATAGCAAGTTAAAATAAG
kdgR	CCGAGCTGTCGCAGCGCGTCATG	CATGACGCGCTGCGACAGCT	TTGACAGCTAGCTCAGTCCTAGGTATAATGCTAGCCATGACGCGCTGCGACAGCTGTTTTAGAGCTAGAAATAGCAAGTTAAAATAAG
kdgT	CCCGGGGGGGATGATGCTCGTCC	GGACGAGCATCATCCCCCCC	TTGACAGCTAGCTCAGTCCTAGGTATAATGCTAGCGGACGAGCATCATCCCCCCCGTTTTAGAGCTAGAAATAGCAAGTTAAAATAAG
kdpA	CCTTTAGGCAGCGGGCTGGCGCG	CGCGCCAGCCCGCTGCCTAA	TTGACAGCTAGCTCAGTCCTAGGTATAATGCTAGCCGCGCCAGCCCGCTGCCTAAGTTTTAGAGCTAGAAATAGCAAGTTAAAATAAG
kdpB	CCAACACTTGTCGTTCAGGCGCT	AGCGCCTGAACGACAAGTGT	TTGACAGCTAGCTCAGTCCTAGGTATAATGCTAGCAGCGCCTGAACGACAAGTGTGTTTTAGAGCTAGAAATAGCAAGTTAAAATAAG
kdpC	CCGTACTGGGGCAATGGTGGTTT	AAACCACCATTGCCCCAGTA	TTGACAGCTAGCTCAGTCCTAGGTATAATGCTAGCAAACCACCATTGCCCCAGTAGTTTTAGAGCTAGAAATAGCAAGTTAAAATAAG
kdpD	CCGACCCCGATCGTCTGCTGGAA	TTCCAGCAGACGATCGGGGT	TTGACAGCTAGCTCAGTCCTAGGTATAATGCTAGCTTCCAGCAGACGATCGGGGTGTTTTAGAGCTAGAAATAGCAAGTTAAAATAAG
kdpE	CCAGATTTGATTATTCTCGATCT	AGATCGAGAATAATCAAATC	TTGACAGCTAGCTCAGTCCTAGGTATAATGCTAGCAGATCGAGAATAATCAAATCGTTTTAGAGCTAGAAATAGCAAGTTAAAATAAG
kdpF	CCCTGATCAATGCGGAGGCGTTC	GAACGCCTCCGCATTGATCA	TTGACAGCTAGCTCAGTCCTAGGTATAATGCTAGCGAACGCCTCCGCATTGATCAGTTTTAGAGCTAGAAATAGCAAGTTAAAATAAG
kdsA	CCCAGAAACTGGGTATCCCTTAC	GTAAGGGATACCCAGTTTCT	TTGACAGCTAGCTCAGTCCTAGGTATAATGCTAGCGTAAGGGATACCCAGTTTCTGTTTTAGAGCTAGAAATAGCAAGTTAAAATAAG
kdsB	CCGCGCGCTACGCGTCCACGCGT	ACGCGTGGACGCGTAGCGCG	TTGACAGCTAGCTCAGTCCTAGGTATAATGCTAGCACGCGTGGACGCGTAGCGCGGTTTTAGAGCTAGAAATAGCAAGTTAAAATAAG
kdsC	CCCTGTCAGCGCCGACGTTATAG	CTATAACGTCGGCGCTGACA	TTGACAGCTAGCTCAGTCCTAGGTATAATGCTAGCCTATAACGTCGGCGCTGACAGTTTTAGAGCTAGAAATAGCAAGTTAAAATAAG
kdsD	CCTGGCGGAGCTTGATCAATACA	TGTATTGATCAAGCTCCGCC	TTGACAGCTAGCTCAGTCCTAGGTATAATGCTAGCTGTATTGATCAAGCTCCGCCGTTTTAGAGCTAGAAATAGCAAGTTAAAATAAG
kduD	CCGACTGAAACCATCGAGCAGGT	ACCTGCTCGATGGTTTCAGT	TTGACAGCTAGCTCAGTCCTAGGTATAATGCTAGCACCTGCTCGATGGTTTCAGTGTTTTAGAGCTAGAAATAGCAAGTTAAAATAAG
kduI	CCAAGGGCTGCGCAATGAATTTT	AAAATTCATTGCGCAGCCCT	TTGACAGCTAGCTCAGTCCTAGGTATAATGCTAGCAAAATTCATTGCGCAGCCCTGTTTTAGAGCTAGAAATAGCAAGTTAAAATAAG
kefB	CCGTGGGGGCTGGGGTTTATTAG	CTAATAAACCCCAGCCCCCA	TTGACAGCTAGCTCAGTCCTAGGTATAATGCTAGCCTAATAAACCCCAGCCCCCAGTTTTAGAGCTAGAAATAGCAAGTTAAAATAAG
kefC	CCGTGGGGGCTGCGACTGGTGAC	GTCACCAGTCGCAGCCCCCA	TTGACAGCTAGCTCAGTCCTAGGTATAATGCTAGCGTCACCAGTCGCAGCCCCCAGTTTTAGAGCTAGAAATAGCAAGTTAAAATAAG
kefF	CCCATGCGAATAAACGGATGCTT	AAGCATCCGTTTATTCGCAT	TTGACAGCTAGCTCAGTCCTAGGTATAATGCTAGCAAGCATCCGTTTATTCGCATGTTTTAGAGCTAGAAATAGCAAGTTAAAATAAG
kefG	CCGTGCACGACCTTTACGCGCAC	GTGCGCGTAAAGGTCGTGCA	TTGACAGCTAGCTCAGTCCTAGGTATAATGCTAGCGTGCGCGTAAAGGTCGTGCAGTTTTAGAGCTAGAAATAGCAAGTTAAAATAAG
kgtP	CCGCATTTGGGCGATTGTGGGGG	CCCCCACAATCGCCCAAATG	TTGACAGCTAGCTCAGTCCTAGGTATAATGCTAGCCCCCCACAATCGCCCAAATGGTTTTAGAGCTAGAAATAGCAAGTTAAAATAAG
kilR	CCTGACCACAAAAACATTCATTA	TAATGAATGTTTTTGTGGTC	TTGACAGCTAGCTCAGTCCTAGGTATAATGCTAGCTAATGAATGTTTTTGTGGTCGTTTTAGAGCTAGAAATAGCAAGTTAAAATAAG
kptA	CCGACACAAACCGGAGGCGATTG	CAATCGCCTCCGGTTTGTGT	TTGACAGCTAGCTCAGTCCTAGGTATAATGCTAGCCAATCGCCTCCGGTTTGTGTGTTTTAGAGCTAGAAATAGCAAGTTAAAATAAG
kup	CCCGTTATATACACTTCGTGAAT	ATTCACGAAGTGTATATAAC	TTGACAGCTAGCTCAGTCCTAGGTATAATGCTAGCATTCACGAAGTGTATATAACGTTTTAGAGCTAGAAATAGCAAGTTAAAATAAG
lacA	CCGATATGTGCGAAGGCTTACCG	CGGTAAGCCTTCGCACATAT	TTGACAGCTAGCTCAGTCCTAGGTATAATGCTAGCCGGTAAGCCTTCGCACATATGTTTTAGAGCTAGAAATAGCAAGTTAAAATAAG
lacI	CCGGTGTCTCTTATCAGACCGTT	AACGGTCTGATAAGAGACAC	TTGACAGCTAGCTCAGTCCTAGGTATAATGCTAGCAACGGTCTGATAAGAGACACGTTTTAGAGCTAGAAATAGCAAGTTAAAATAAG
lacY	CCTACTTCCCGTTTTTCCCGATT	AATCGGGAAAAACGGGAAGT	TTGACAGCTAGCTCAGTCCTAGGTATAATGCTAGCAATCGGGAAAAACGGGAAGTGTTTTAGAGCTAGAAATAGCAAGTTAAAATAAG
lacZ	CCCTTCCCAACAGTTGCGCAGCC	GGCTGCGCAACTGTTGGGAA	TTGACAGCTAGCTCAGTCCTAGGTATAATGCTAGCGGCTGCGCAACTGTTGGGAAGTTTTAGAGCTAGAAATAGCAAGTTAAAATAAG
lamB	CCAGACTACCGGTGCTCAAAGTA	TACTTTGAGCACCGGTAGTC	TTGACAGCTAGCTCAGTCCTAGGTATAATGCTAGCTACTTTGAGCACCGGTAGTCGTTTTAGAGCTAGAAATAGCAAGTTAAAATAAG
ldcA	CCCATCGGGTTACTGCATTAAAC	GTTTAATGCAGTAACCCGAT	TTGACAGCTAGCTCAGTCCTAGGTATAATGCTAGCGTTTAATGCAGTAACCCGATGTTTTAGAGCTAGAAATAGCAAGTTAAAATAAG
ldcC	CCCTCGAATTTGCGGCGTGATTT	AAATCACGCCGCAAATTCGA	TTGACAGCTAGCTCAGTCCTAGGTATAATGCTAGCAAATCACGCCGCAAATTCGAGTTTTAGAGCTAGAAATAGCAAGTTAAAATAAG
ldhA	CCGTTTATAGCACAAAACAGTAC	GTACTGTTTTGTGCTATAAA	TTGACAGCTAGCTCAGTCCTAGGTATAATGCTAGCGTACTGTTTTGTGCTATAAAGTTTTAGAGCTAGAAATAGCAAGTTAAAATAAG
ldrA	n.a.	n.a.
ldrB	n.a.	n.a.
ldrC	n.a.	n.a.
ldrD	CCAGTATGATCGTGAACTGGCTG	CAGCCAGTTCACGATCATAC	TTGACAGCTAGCTCAGTCCTAGGTATAATGCTAGCCAGCCAGTTCACGATCATACGTTTTAGAGCTAGAAATAGCAAGTTAAAATAAG
ldtA	CCATACTAGCCTGGCGGTAACTT	AAGTTACCGCCAGGCTAGTA	TTGACAGCTAGCTCAGTCCTAGGTATAATGCTAGCAAGTTACCGCCAGGCTAGTAGTTTTAGAGCTAGAAATAGCAAGTTAAAATAAG
ldtB	CCAACCGACGGGAGTCGCCTGGT	ACCAGGCGACTCCCGTCGGT	TTGACAGCTAGCTCAGTCCTAGGTATAATGCTAGCACCAGGCGACTCCCGTCGGTGTTTTAGAGCTAGAAATAGCAAGTTAAAATAAG
ldtC	CCAACACCTGGCCGCTGCCGCCA	TGGCGGCAGCGGCCAGGTGT	TTGACAGCTAGCTCAGTCCTAGGTATAATGCTAGCTGGCGGCAGCGGCCAGGTGTGTTTTAGAGCTAGAAATAGCAAGTTAAAATAAG
ldtD	CCGATGAGCCTGAAGTAATCCCT	AGGGATTACTTCAGGCTCAT	TTGACAGCTAGCTCAGTCCTAGGTATAATGCTAGCAGGGATTACTTCAGGCTCATGTTTTAGAGCTAGAAATAGCAAGTTAAAATAAG
ldtE	CCGCTACCACCAACCGGAAGCCG	CGGCTTCCGGTTGGTGGTAG	TTGACAGCTAGCTCAGTCCTAGGTATAATGCTAGCCGGCTTCCGGTTGGTGGTAGGTTTTAGAGCTAGAAATAGCAAGTTAAAATAAG
lepA	CCATGGATCTTGAGCGTGAGCGT	ACGCTCACGCTCAAGATCCA	TTGACAGCTAGCTCAGTCCTAGGTATAATGCTAGCACGCTCACGCTCAAGATCCAGTTTTAGAGCTAGAAATAGCAAGTTAAAATAAG
lepB	CCGGGGACTCACTGGATAAAGCA	TGCTTTATCCAGTGAGTCCC	TTGACAGCTAGCTCAGTCCTAGGTATAATGCTAGCTGCTTTATCCAGTGAGTCCCGTTTTAGAGCTAGAAATAGCAAGTTAAAATAAG
leuA	CCCGTCTCTTCGCCGGGCGATTT	AAATCGCCCGGCGAAGAGAC	TTGACAGCTAGCTCAGTCCTAGGTATAATGCTAGCAAATCGCCCGGCGAAGAGACGTTTTAGAGCTAGAAATAGCAAGTTAAAATAAG
leuB	CCGGGGGACGGTATTGGTCCGGA	TCCGGACCAATACCGTCCCC	TTGACAGCTAGCTCAGTCCTAGGTATAATGCTAGCTCCGGACCAATACCGTCCCCGTTTTAGAGCTAGAAATAGCAAGTTAAAATAAG
leuC	CCCACTGTTATATATCGACCGCC	GGCGGTCGATATATAACAGT	TTGACAGCTAGCTCAGTCCTAGGTATAATGCTAGCGGCGGTCGATATATAACAGTGTTTTAGAGCTAGAAATAGCAAGTTAAAATAAG
leuD	CCGAAACAGTTTTTGCAGAAAGT	ACTTTCTGCAAAAACTGTTT	TTGACAGCTAGCTCAGTCCTAGGTATAATGCTAGCACTTTCTGCAAAAACTGTTTGTTTTAGAGCTAGAAATAGCAAGTTAAAATAAG
leuE	CCAGGGCCAAATACCCTGTTTGT	ACAAACAGGGTATTTGGCCC	TTGACAGCTAGCTCAGTCCTAGGTATAATGCTAGCACAAACAGGGTATTTGGCCCGTTTTAGAGCTAGAAATAGCAAGTTAAAATAAG
leuL	n.a.	n.a.
leuO	CCAGAGGTACAAACAGATCATCC	GGATGATCTGTTTGTACCTC	TTGACAGCTAGCTCAGTCCTAGGTATAATGCTAGCGGATGATCTGTTTGTACCTCGTTTTAGAGCTAGAAATAGCAAGTTAAAATAAG
leuS	CCTGTCTATGCTTCCCTATCCTT	AAGGATAGGGAAGCATAGAC	TTGACAGCTAGCTCAGTCCTAGGTATAATGCTAGCAAGGATAGGGAAGCATAGACGTTTTAGAGCTAGAAATAGCAAGTTAAAATAAG
lexA	CCGACGCGTGCGGAAATCGCGCA	TGCGCGATTTCCGCACGCGT	TTGACAGCTAGCTCAGTCCTAGGTATAATGCTAGCTGCGCGATTTCCGCACGCGTGTTTTAGAGCTAGAAATAGCAAGTTAAAATAAG
lfhA	CCGAGGTTTCTGCCCGCTTTACC	GGTAAAGCGGGCAGAAACCT	TTGACAGCTAGCTCAGTCCTAGGTATAATGCTAGCGGTAAAGCGGGCAGAAACCTGTTTTAGAGCTAGAAATAGCAAGTTAAAATAAG
lgoD	CCTGGGGTGGAAATCAACCATTT	AAATGGTTGATTTCCACCCC	TTGACAGCTAGCTCAGTCCTAGGTATAATGCTAGCAAATGGTTGATTTCCACCCCGTTTTAGAGCTAGAAATAGCAAGTTAAAATAAG
lgoR	CCTTCCCCACTTCCATCGCAAAG	CTTTGCGATGGAAGTGGGGA	TTGACAGCTAGCTCAGTCCTAGGTATAATGCTAGCCTTTGCGATGGAAGTGGGGAGTTTTAGAGCTAGAAATAGCAAGTTAAAATAAG
lgoT	CCGAATTAAACGCATTCAAACCA	TGGTTTGAATGCGTTTAATT	TTGACAGCTAGCTCAGTCCTAGGTATAATGCTAGCTGGTTTGAATGCGTTTAATTGTTTTAGAGCTAGAAATAGCAAGTTAAAATAAG
lgt	CCAGTAGCTATCTGCATTTTCCG	CGGAAAATGCAGATAGCTAC	TTGACAGCTAGCTCAGTCCTAGGTATAATGCTAGCCGGAAAATGCAGATAGCTACGTTTTAGAGCTAGAAATAGCAAGTTAAAATAAG
lhgO	CCCGGCCTGTCACCAGACGGGCC	GGCCCGTCTGGTGACAGGCC	TTGACAGCTAGCTCAGTCCTAGGTATAATGCTAGCGGCCCGTCTGGTGACAGGCCGTTTTAGAGCTAGAAATAGCAAGTTAAAATAAG
lhr	CCAGACCCTTCATCGCTCCTGCC	GGCAGGAGCGATGAAGGGTC	TTGACAGCTAGCTCAGTCCTAGGTATAATGCTAGCGGCAGGAGCGATGAAGGGTCGTTTTAGAGCTAGAAATAGCAAGTTAAAATAAG
ligA	CCAAACATCCAGAACTGATTACG	CGTAATCAGTTCTGGATGTT	TTGACAGCTAGCTCAGTCCTAGGTATAATGCTAGCCGTAATCAGTTCTGGATGTTGTTTTAGAGCTAGAAATAGCAAGTTAAAATAAG
ligB	CCAGAGCACAGGAAGAAATTTCC	GGAAATTTCTTCCTGTGCTC	TTGACAGCTAGCTCAGTCCTAGGTATAATGCTAGCGGAAATTTCTTCCTGTGCTCGTTTTAGAGCTAGAAATAGCAAGTTAAAATAAG
ligT	CCACCTGAGGCGGGACGTCCGGT	ACCGGACGTCCCGCCTCAGG	TTGACAGCTAGCTCAGTCCTAGGTATAATGCTAGCACCGGACGTCCCGCCTCAGGGTTTTAGAGCTAGAAATAGCAAGTTAAAATAAG
lipA	CCTTATCCCGGTTAAAAACGTGG	CCACGTTTTTAACCGGGATA	TTGACAGCTAGCTCAGTCCTAGGTATAATGCTAGCCCACGTTTTTAACCGGGATAGTTTTAGAGCTAGAAATAGCAAGTTAAAATAAG
lipB	CCCAGGCTATGCATGAATTCACC	GGTGAATTCATGCATAGCCT	TTGACAGCTAGCTCAGTCCTAGGTATAATGCTAGCGGTGAATTCATGCATAGCCTGTTTTAGAGCTAGAAATAGCAAGTTAAAATAAG
lit	CCATTTAAGATTGCACCAGAGAA	TTCTCTGGTGCAATCTTAAA	TTGACAGCTAGCTCAGTCCTAGGTATAATGCTAGCTTCTCTGGTGCAATCTTAAAGTTTTAGAGCTAGAAATAGCAAGTTAAAATAAG
livF	CCTTTGACAAAGTCAGCGCCCAC	GTGGGCGCTGACTTTGTCAA	TTGACAGCTAGCTCAGTCCTAGGTATAATGCTAGCGTGGGCGCTGACTTTGTCAAGTTTTAGAGCTAGAAATAGCAAGTTAAAATAAG
livG	CCCGCAGGAGATCGTCTCGTTAA	TTAACGAGACGATCTCCTGC	TTGACAGCTAGCTCAGTCCTAGGTATAATGCTAGCTTAACGAGACGATCTCCTGCGTTTTAGAGCTAGAAATAGCAAGTTAAAATAAG
livH	CCATCGGCTACACCATGGTTTAC	GTAAACCATGGTGTAGCCGA	TTGACAGCTAGCTCAGTCCTAGGTATAATGCTAGCGTAAACCATGGTGTAGCCGAGTTTTAGAGCTAGAAATAGCAAGTTAAAATAAG
livJ	CCGGTTGCGCAGTACGGTGACCA	TGGTCACCGTACTGCGCAAC	TTGACAGCTAGCTCAGTCCTAGGTATAATGCTAGCTGGTCACCGTACTGCGCAACGTTTTAGAGCTAGAAATAGCAAGTTAAAATAAG
livK	CCCAGTGGGGCGATATGGAATTT	AAATTCCATATCGCCCCACT	TTGACAGCTAGCTCAGTCCTAGGTATAATGCTAGCAAATTCCATATCGCCCCACTGTTTTAGAGCTAGAAATAGCAAGTTAAAATAAG
livM	CCGTTGGCAGTGGGTGTTTATCG	CGATAAACACCCACTGCCAA	TTGACAGCTAGCTCAGTCCTAGGTATAATGCTAGCCGATAAACACCCACTGCCAAGTTTTAGAGCTAGAAATAGCAAGTTAAAATAAG
lldD	CCACTATATGGATGGTGGTGCAT	ATGCACCACCATCCATATAG	TTGACAGCTAGCTCAGTCCTAGGTATAATGCTAGCATGCACCACCATCCATATAGGTTTTAGAGCTAGAAATAGCAAGTTAAAATAAG
lldP	CCGCCTCGTGGACGGTGGCAATC	GATTGCCACCGTCCACGAGG	TTGACAGCTAGCTCAGTCCTAGGTATAATGCTAGCGATTGCCACCGTCCACGAGGGTTTTAGAGCTAGAAATAGCAAGTTAAAATAAG
lldR	CCGATCGTGTGCGGGCGCTGATT	AATCAGCGCCCGCACACGAT	TTGACAGCTAGCTCAGTCCTAGGTATAATGCTAGCAATCAGCGCCCGCACACGATGTTTTAGAGCTAGAAATAGCAAGTTAAAATAAG
lnt	CCTTACGACGTCTGGCCTGCGGC	GCCGCAGGCCAGACGTCGTA	TTGACAGCTAGCTCAGTCCTAGGTATAATGCTAGCGCCGCAGGCCAGACGTCGTAGTTTTAGAGCTAGAAATAGCAAGTTAAAATAAG
loiP	CCAACGGACTGCTCTCATCAGGA	TCCTGATGAGAGCAGTCCGT	TTGACAGCTAGCTCAGTCCTAGGTATAATGCTAGCTCCTGATGAGAGCAGTCCGTGTTTTAGAGCTAGAAATAGCAAGTTAAAATAAG
lolA	CCGCAAGCGATCTGAAAAGCCGC	GCGGCTTTTCAGATCGCTTG	TTGACAGCTAGCTCAGTCCTAGGTATAATGCTAGCGCGGCTTTTCAGATCGCTTGGTTTTAGAGCTAGAAATAGCAAGTTAAAATAAG
lolB	CCAAAGGTCCTGGCAAAAGCCCG	CGGGCTTTTGCCAGGACCTT	TTGACAGCTAGCTCAGTCCTAGGTATAATGCTAGCCGGGCTTTTGCCAGGACCTTGTTTTAGAGCTAGAAATAGCAAGTTAAAATAAG
lolC	CCCTCGGGGTGATGGCGCTGGTC	GACCAGCGCCATCACCCCGA	TTGACAGCTAGCTCAGTCCTAGGTATAATGCTAGCGACCAGCGCCATCACCCCGAGTTTTAGAGCTAGAAATAGCAAGTTAAAATAAG
lolD	CCGATGTGCTGCACAATGTCAGT	ACTGACATTGTGCAGCACAT	TTGACAGCTAGCTCAGTCCTAGGTATAATGCTAGCACTGACATTGTGCAGCACATGTTTTAGAGCTAGAAATAGCAAGTTAAAATAAG
lolE	CCGTTATTTCTACCATTGGCATT	AATGCCAATGGTAGAAATAA	TTGACAGCTAGCTCAGTCCTAGGTATAATGCTAGCAATGCCAATGGTAGAAATAAGTTTTAGAGCTAGAAATAGCAAGTTAAAATAAG
lon	CCGCACATGGTCATCCCCTTATT	AATAAGGGGATGACCATGTG	TTGACAGCTAGCTCAGTCCTAGGTATAATGCTAGCAATAAGGGGATGACCATGTGGTTTTAGAGCTAGAAATAGCAAGTTAAAATAAG
lpd	CCGTAATCGTAGAACGTTACAAC	GTTGTAACGTTCTACGATTA	TTGACAGCTAGCTCAGTCCTAGGTATAATGCTAGCGTTGTAACGTTCTACGATTAGTTTTAGAGCTAGAAATAGCAAGTTAAAATAAG
lplA	CCGACACGGTAGTAATTGGTCGC	GCGACCAATTACTACCGTGT	TTGACAGCTAGCTCAGTCCTAGGTATAATGCTAGCGCGACCAATTACTACCGTGTGTTTTAGAGCTAGAAATAGCAAGTTAAAATAAG
lplT	CCCTACTGTTTGCCACTCTGGCG	CGCCAGAGTGGCAAACAGTA	TTGACAGCTAGCTCAGTCCTAGGTATAATGCTAGCCGCCAGAGTGGCAAACAGTAGTTTTAGAGCTAGAAATAGCAAGTTAAAATAAG
lpoA	CCGATCAGTCCACTGCTTATATG	CATATAAGCAGTGGACTGAT	TTGACAGCTAGCTCAGTCCTAGGTATAATGCTAGCCATATAAGCAGTGGACTGATGTTTTAGAGCTAGAAATAGCAAGTTAAAATAAG
lpoB	CCTGTCCCCACAGTGCCCTCGGT	ACCGAGGGCACTGTGGGGAC	TTGACAGCTAGCTCAGTCCTAGGTATAATGCTAGCACCGAGGGCACTGTGGGGACGTTTTAGAGCTAGAAATAGCAAGTTAAAATAAG
lpp	CCTGGGTTCTACTCTGCTGGCAG	CTGCCAGCAGAGTAGAACCC	TTGACAGCTAGCTCAGTCCTAGGTATAATGCTAGCCTGCCAGCAGAGTAGAACCCGTTTTAGAGCTAGAAATAGCAAGTTAAAATAAG
lptA	CCGGAGACACTGATCAGCCGATC	GATCGGCTGATCAGTGTCTC	TTGACAGCTAGCTCAGTCCTAGGTATAATGCTAGCGATCGGCTGATCAGTGTCTCGTTTTAGAGCTAGAAATAGCAAGTTAAAATAAG
lptB	CCACTTTCTACATGGTTGTAGGC	GCCTACAACCATGTAGAAAG	TTGACAGCTAGCTCAGTCCTAGGTATAATGCTAGCGCCTACAACCATGTAGAAAGGTTTTAGAGCTAGAAATAGCAAGTTAAAATAAG
lptC	CCCACCTATAAAAGCGAGCATAC	GTATGCTCGCTTTTATAGGT	TTGACAGCTAGCTCAGTCCTAGGTATAATGCTAGCGTATGCTCGCTTTTATAGGTGTTTTAGAGCTAGAAATAGCAAGTTAAAATAAG
lptD	CCCTTTATAGTCAACAGGGACTG	CAGTCCCTGTTGACTATAAA	TTGACAGCTAGCTCAGTCCTAGGTATAATGCTAGCCAGTCCCTGTTGACTATAAAGTTTTAGAGCTAGAAATAGCAAGTTAAAATAAG
lptE	CCTGGACTCAGGCGATCCGAACG	CGTTCGGATCGCCTGAGTCC	TTGACAGCTAGCTCAGTCCTAGGTATAATGCTAGCCGTTCGGATCGCCTGAGTCCGTTTTAGAGCTAGAAATAGCAAGTTAAAATAAG
lptF	CCTTCTCGGGTTGGGCGTGCCGG	CCGGCACGCCCAACCCGAGA	TTGACAGCTAGCTCAGTCCTAGGTATAATGCTAGCCCGGCACGCCCAACCCGAGAGTTTTAGAGCTAGAAATAGCAAGTTAAAATAAG
lptG	CCGCTATATCGGTAAAACTATTT	AAATAGTTTTACCGATATAG	TTGACAGCTAGCTCAGTCCTAGGTATAATGCTAGCAAATAGTTTTACCGATATAGGTTTTAGAGCTAGAAATAGCAAGTTAAAATAAG
lpxA	CCCCATGTCGAAATTGGTGAGGG	CCCTCACCAATTTCGACATG	TTGACAGCTAGCTCAGTCCTAGGTATAATGCTAGCCCCTCACCAATTTCGACATGGTTTTAGAGCTAGAAATAGCAAGTTAAAATAAG
lpxB	CCTGGGGGCCGGTTTAATCCGCG	CGCGGATTAAACCGGCCCCC	TTGACAGCTAGCTCAGTCCTAGGTATAATGCTAGCCGCGGATTAAACCGGCCCCCGTTTTAGAGCTAGAAATAGCAAGTTAAAATAAG
lpxC	CCGACTTGAATCCACCGGTAGAT	ATCTACCGGTGGATTCAAGT	TTGACAGCTAGCTCAGTCCTAGGTATAATGCTAGCATCTACCGGTGGATTCAAGTGTTTTAGAGCTAGAAATAGCAAGTTAAAATAAG
lpxD	CCATGCAATCTGCACAAACAGGT	ACCTGTTTGTGCAGATTGCA	TTGACAGCTAGCTCAGTCCTAGGTATAATGCTAGCACCTGTTTGTGCAGATTGCAGTTTTAGAGCTAGAAATAGCAAGTTAAAATAAG
lpxH	CCGCAAGGCCGACGCGCTGTATA	TATACAGCGCGTCGGCCTTG	TTGACAGCTAGCTCAGTCCTAGGTATAATGCTAGCTATACAGCGCGTCGGCCTTGGTTTTAGAGCTAGAAATAGCAAGTTAAAATAAG
lpxK	CCACTCTCCTGGTTGTATGGCCT	AGGCCATACAACCAGGAGAG	TTGACAGCTAGCTCAGTCCTAGGTATAATGCTAGCAGGCCATACAACCAGGAGAGGTTTTAGAGCTAGAAATAGCAAGTTAAAATAAG
lpxL	CCCAAGTTCTCCACCGCACTGCT	AGCAGTGCGGTGGAGAACTT	TTGACAGCTAGCTCAGTCCTAGGTATAATGCTAGCAGCAGTGCGGTGGAGAACTTGTTTTAGAGCTAGAAATAGCAAGTTAAAATAAG
lpxM	CCAAAGTTCCGTGATCCCATTCT	AGAATGGGATCACGGAACTT	TTGACAGCTAGCTCAGTCCTAGGTATAATGCTAGCAGAATGGGATCACGGAACTTGTTTTAGAGCTAGAAATAGCAAGTTAAAATAAG
lpxP	CCGCGAGTTTCTACATCCTCGCT	AGCGAGGATGTAGAAACTCG	TTGACAGCTAGCTCAGTCCTAGGTATAATGCTAGCAGCGAGGATGTAGAAACTCGGTTTTAGAGCTAGAAATAGCAAGTTAAAATAAG
lpxT	CCGCAAATAGTGTTGTTGAATAT	ATATTCAACAACACTATTTG	TTGACAGCTAGCTCAGTCCTAGGTATAATGCTAGCATATTCAACAACACTATTTGGTTTTAGAGCTAGAAATAGCAAGTTAAAATAAG
lrhA	CCGTAAGTCAGCAAATGCAGCGT	ACGCTGCATTTGCTGACTTA	TTGACAGCTAGCTCAGTCCTAGGTATAATGCTAGCACGCTGCATTTGCTGACTTAGTTTTAGAGCTAGAAATAGCAAGTTAAAATAAG
lrp	CCGTGCCTTGAGCGTGTGCGTCG	CGACGCACACGCTCAAGGCA	TTGACAGCTAGCTCAGTCCTAGGTATAATGCTAGCCGACGCACACGCTCAAGGCAGTTTTAGAGCTAGAAATAGCAAGTTAAAATAAG
lspA	CCGTCGCTTAATCTGCATTATGC	GCATAATGCAGATTAAGCGA	TTGACAGCTAGCTCAGTCCTAGGTATAATGCTAGCGCATAATGCAGATTAAGCGAGTTTTAGAGCTAGAAATAGCAAGTTAAAATAAG
lsrA	CCGCTCGGTTTATAAACAGTATT	AATACTGTTTATAAACCGAG	TTGACAGCTAGCTCAGTCCTAGGTATAATGCTAGCAATACTGTTTATAAACCGAGGTTTTAGAGCTAGAAATAGCAAGTTAAAATAAG
lsrB	CCTTACTTAGCGCTCTTGGCATT	AATGCCAAGAGCGCTAAGTA	TTGACAGCTAGCTCAGTCCTAGGTATAATGCTAGCAATGCCAAGAGCGCTAAGTAGTTTTAGAGCTAGAAATAGCAAGTTAAAATAAG
lsrC	CCGCCAGTATTTAAGTGTGCAAA	TTTGCACACTTAAATACTGG	TTGACAGCTAGCTCAGTCCTAGGTATAATGCTAGCTTTGCACACTTAAATACTGGGTTTTAGAGCTAGAAATAGCAAGTTAAAATAAG
lsrD	CCGCGAATGTTAGATCTCAATAT	ATATTGAGATCTAACATTCG	TTGACAGCTAGCTCAGTCCTAGGTATAATGCTAGCATATTGAGATCTAACATTCGGTTTTAGAGCTAGAAATAGCAAGTTAAAATAAG
lsrF	CCGATCAACCGCAAAAAAATATC	GATATTTTTTTGCGGTTGAT	TTGACAGCTAGCTCAGTCCTAGGTATAATGCTAGCGATATTTTTTTGCGGTTGATGTTTTAGAGCTAGAAATAGCAAGTTAAAATAAG
lsrG	CCTGGGCTCTGTACAGGAAGAAG	CTTCTTCCTGTACAGAGCCC	TTGACAGCTAGCTCAGTCCTAGGTATAATGCTAGCCTTCTTCCTGTACAGAGCCCGTTTTAGAGCTAGAAATAGCAAGTTAAAATAAG
lsrK	CCGGAAGTATTCGGGCTGTGATA	TATCACAGCCCGAATACTTC	TTGACAGCTAGCTCAGTCCTAGGTATAATGCTAGCTATCACAGCCCGAATACTTCGTTTTAGAGCTAGAAATAGCAAGTTAAAATAAG
lsrR	CCTGACACGTTTGAAAGTGTCGC	GCGACACTTTCAAACGTGTC	TTGACAGCTAGCTCAGTCCTAGGTATAATGCTAGCGCGACACTTTCAAACGTGTCGTTTTAGAGCTAGAAATAGCAAGTTAAAATAAG
ltaE	CCGACCAAGCCGCGCCATGCTCG	CGAGCATGGCGCGGCTTGGT	TTGACAGCTAGCTCAGTCCTAGGTATAATGCTAGCCGAGCATGGCGCGGCTTGGTGTTTTAGAGCTAGAAATAGCAAGTTAAAATAAG
luxS	CCGTTGTTAGATAGCTTCACAGT	ACTGTGAAGCTATCTAACAA	TTGACAGCTAGCTCAGTCCTAGGTATAATGCTAGCACTGTGAAGCTATCTAACAAGTTTTAGAGCTAGAAATAGCAAGTTAAAATAAG
lysA	CCGGTGTGGGTCTACGATGCGCA	TGCGCATCGTAGACCCACAC	TTGACAGCTAGCTCAGTCCTAGGTATAATGCTAGCTGCGCATCGTAGACCCACACGTTTTAGAGCTAGAAATAGCAAGTTAAAATAAG
lysC	CCTCTCGGCTTCTGCTGGTATCA	TGATACCAGCAGAAGCCGAG	TTGACAGCTAGCTCAGTCCTAGGTATAATGCTAGCTGATACCAGCAGAAGCCGAGGTTTTAGAGCTAGAAATAGCAAGTTAAAATAAG
lysP	CCGAAACTAAAACCACAGAAGCG	CGCTTCTGTGGTTTTAGTTT	TTGACAGCTAGCTCAGTCCTAGGTATAATGCTAGCCGCTTCTGTGGTTTTAGTTTGTTTTAGAGCTAGAAATAGCAAGTTAAAATAAG
lysR	CCTGCTACACACCTCACAGCCAA	TTGGCTGTGAGGTGTGTAGC	TTGACAGCTAGCTCAGTCCTAGGTATAATGCTAGCTTGGCTGTGAGGTGTGTAGCGTTTTAGAGCTAGAAATAGCAAGTTAAAATAAG
lysS	CCGAACGATTTCCGTCGCGATCA	TGATCGCGACGGAAATCGTT	TTGACAGCTAGCTCAGTCCTAGGTATAATGCTAGCTGATCGCGACGGAAATCGTTGTTTTAGAGCTAGAAATAGCAAGTTAAAATAAG
lysU	CCAATGAGGCTATTGATTTTAAC	GTTAAAATCAATAGCCTCAT	TTGACAGCTAGCTCAGTCCTAGGTATAATGCTAGCGTTAAAATCAATAGCCTCATGTTTTAGAGCTAGAAATAGCAAGTTAAAATAAG
lyxK	CCGGGAGGCAGGCGTGCAGCGCC	GGCGCTGCACGCCTGCCTCC	TTGACAGCTAGCTCAGTCCTAGGTATAATGCTAGCGGCGCTGCACGCCTGCCTCCGTTTTAGAGCTAGAAATAGCAAGTTAAAATAAG
maa	CCGATACAATCATTCCCTGGCGG	CCGCCAGGGAATGATTGTAT	TTGACAGCTAGCTCAGTCCTAGGTATAATGCTAGCCCGCCAGGGAATGATTGTATGTTTTAGAGCTAGAAATAGCAAGTTAAAATAAG
macA	CCGACTTATCAGACGCTGATTGT	ACAATCAGCGTCTGATAAGT	TTGACAGCTAGCTCAGTCCTAGGTATAATGCTAGCACAATCAGCGTCTGATAAGTGTTTTAGAGCTAGAAATAGCAAGTTAAAATAAG
macB	CCTTTGCTCGAATTAAAGGATAT	ATATCCTTTAATTCGAGCAA	TTGACAGCTAGCTCAGTCCTAGGTATAATGCTAGCATATCCTTTAATTCGAGCAAGTTTTAGAGCTAGAAATAGCAAGTTAAAATAAG
maeA	CCCTGTACTGCTGGAATTTCCGT	ACGGAAATTCCAGCAGTACA	TTGACAGCTAGCTCAGTCCTAGGTATAATGCTAGCACGGAAATTCCAGCAGTACAGTTTTAGAGCTAGAAATAGCAAGTTAAAATAAG
maeB	CCAAGCCTCTGGCAACACAGCGC	GCGCTGTGTTGCCAGAGGCT	TTGACAGCTAGCTCAGTCCTAGGTATAATGCTAGCGCGCTGTGTTGCCAGAGGCTGTTTTAGAGCTAGAAATAGCAAGTTAAAATAAG
mak	CCGGCAGACTATTGAAACGATCG	CGATCGTTTCAATAGTCTGC	TTGACAGCTAGCTCAGTCCTAGGTATAATGCTAGCCGATCGTTTCAATAGTCTGCGTTTTAGAGCTAGAAATAGCAAGTTAAAATAAG
malE	CCTCGGCTCTCGCCAAAATCGAA	TTCGATTTTGGCGAGAGCCG	TTGACAGCTAGCTCAGTCCTAGGTATAATGCTAGCTTCGATTTTGGCGAGAGCCGGTTTTAGAGCTAGAAATAGCAAGTTAAAATAAG
malF	CCTTGTTGTTTTAATGTACGCAC	GTGCGTACATTAAAACAACA	TTGACAGCTAGCTCAGTCCTAGGTATAATGCTAGCGTGCGTACATTAAAACAACAGTTTTAGAGCTAGAAATAGCAAGTTAAAATAAG
malG	CCAACCGAAATCGCAAAAAGCTC	GAGCTTTTTGCGATTTCGGT	TTGACAGCTAGCTCAGTCCTAGGTATAATGCTAGCGAGCTTTTTGCGATTTCGGTGTTTTAGAGCTAGAAATAGCAAGTTAAAATAAG
malI	CCGCCACAGGAGAACGCGTTAAC	GTTAACGCGTTCTCCTGTGG	TTGACAGCTAGCTCAGTCCTAGGTATAATGCTAGCGTTAACGCGTTCTCCTGTGGGTTTTAGAGCTAGAAATAGCAAGTTAAAATAAG
malK	CCGGGCTTGAGACGATCACCAGC	GCTGGTGATCGTCTCAAGCC	TTGACAGCTAGCTCAGTCCTAGGTATAATGCTAGCGCTGGTGATCGTCTCAAGCCGTTTTAGAGCTAGAAATAGCAAGTTAAAATAAG
malM	CCGATGTTAACTACGTACCGCAA	TTGCGGTACGTAGTTAACAT	TTGACAGCTAGCTCAGTCCTAGGTATAATGCTAGCTTGCGGTACGTAGTTAACATGTTTTAGAGCTAGAAATAGCAAGTTAAAATAAG
malP	CCGAAATGCTGCGTGCTCAGCCA	TGGCTGAGCACGCAGCATTT	TTGACAGCTAGCTCAGTCCTAGGTATAATGCTAGCTGGCTGAGCACGCAGCATTTGTTTTAGAGCTAGAAATAGCAAGTTAAAATAAG
malQ	CCCAATTACATCAATGCCCACGG	CCGTGGGCATTGATGTAATT	TTGACAGCTAGCTCAGTCCTAGGTATAATGCTAGCCCGTGGGCATTGATGTAATTGTTTTAGAGCTAGAAATAGCAAGTTAAAATAAG
malS	CCGCCTTTAGCGAACAGGGGACA	TGTCCCCTGTTCGCTAAAGG	TTGACAGCTAGCTCAGTCCTAGGTATAATGCTAGCTGTCCCCTGTTCGCTAAAGGGTTTTAGAGCTAGAAATAGCAAGTTAAAATAAG
malT	CCACCCTCATTTCCCAGTGGGCG	CGCCCACTGGGAAATGAGGG	TTGACAGCTAGCTCAGTCCTAGGTATAATGCTAGCCGCCCACTGGGAAATGAGGGGTTTTAGAGCTAGAAATAGCAAGTTAAAATAAG
malX	CCATGATGTCATAACCCTGATCC	GGATCAGGGTTATGACATCA	TTGACAGCTAGCTCAGTCCTAGGTATAATGCTAGCGGATCAGGGTTATGACATCAGTTTTAGAGCTAGAAATAGCAAGTTAAAATAAG
malY	CCGTTCACGATTTCAGACATGGA	TCCATGTCTGAAATCGTGAA	TTGACAGCTAGCTCAGTCCTAGGTATAATGCTAGCTCCATGTCTGAAATCGTGAAGTTTTAGAGCTAGAAATAGCAAGTTAAAATAAG
malZ	CCGATGCATAAGCAGCGCAGTCA	TGACTGCGCTGCTTATGCAT	TTGACAGCTAGCTCAGTCCTAGGTATAATGCTAGCTGACTGCGCTGCTTATGCATGTTTTAGAGCTAGAAATAGCAAGTTAAAATAAG
manA	CCGATGGCCGAGCTGTGGATGGG	CCCATCCACAGCTCGGCCAT	TTGACAGCTAGCTCAGTCCTAGGTATAATGCTAGCCCCATCCACAGCTCGGCCATGTTTTAGAGCTAGAAATAGCAAGTTAAAATAAG
manX	CCATTGCTATTGTTATAGGCACA	TGTGCCTATAACAATAGCAA	TTGACAGCTAGCTCAGTCCTAGGTATAATGCTAGCTGTGCCTATAACAATAGCAAGTTTTAGAGCTAGAAATAGCAAGTTAAAATAAG
manY	CCGCTAATCGCGTGTACCCTGGT	ACCAGGGTACACGCGATTAG	TTGACAGCTAGCTCAGTCCTAGGTATAATGCTAGCACCAGGGTACACGCGATTAGGTTTTAGAGCTAGAAATAGCAAGTTAAAATAAG
manZ	CCAGGGTTCATGGAACTTCGAAC	GTTCGAAGTTCCATGAACCC	TTGACAGCTAGCTCAGTCCTAGGTATAATGCTAGCGTTCGAAGTTCCATGAACCCGTTTTAGAGCTAGAAATAGCAAGTTAAAATAAG
map	CCGTATGTTAAACCGGGCGTCAG	CTGACGCCCGGTTTAACATA	TTGACAGCTAGCTCAGTCCTAGGTATAATGCTAGCCTGACGCCCGGTTTAACATAGTTTTAGAGCTAGAAATAGCAAGTTAAAATAAG
marA	CCATTCATAGCATTTTGGACTGG	CCAGTCCAAAATGCTATGAA	TTGACAGCTAGCTCAGTCCTAGGTATAATGCTAGCCCAGTCCAAAATGCTATGAAGTTTTAGAGCTAGAAATAGCAAGTTAAAATAAG
marB	CCGCAATAGCAGCTGCGCTTATT	AATAAGCGCAGCTGCTATTG	TTGACAGCTAGCTCAGTCCTAGGTATAATGCTAGCAATAAGCGCAGCTGCTATTGGTTTTAGAGCTAGAAATAGCAAGTTAAAATAAG
marC	CCGTTAGCTAACCCATTAACAAC	GTTGTTAATGGGTTAGCTAA	TTGACAGCTAGCTCAGTCCTAGGTATAATGCTAGCGTTGTTAATGGGTTAGCTAAGTTTTAGAGCTAGAAATAGCAAGTTAAAATAAG
marR	CCATTGGGTCGCTTAATCCATAT	ATATGGATTAAGCGACCCAA	TTGACAGCTAGCTCAGTCCTAGGTATAATGCTAGCATATGGATTAAGCGACCCAAGTTTTAGAGCTAGAAATAGCAAGTTAAAATAAG
matP	CCGTTACATAGAAGCCAGTGCCG	CGGCACTGGCTTCTATGTAA	TTGACAGCTAGCTCAGTCCTAGGTATAATGCTAGCCGGCACTGGCTTCTATGTAAGTTTTAGAGCTAGAAATAGCAAGTTAAAATAAG
mazE	CCGGCTACGTTAATGCAGGCGCT	AGCGCCTGCATTAACGTAGC	TTGACAGCTAGCTCAGTCCTAGGTATAATGCTAGCAGCGCCTGCATTAACGTAGCGTTTTAGAGCTAGAAATAGCAAGTTAAAATAAG
mazF	CCTGAGTCCTTTCATGTACAACA	TGTTGTACATGAAAGGACTC	TTGACAGCTAGCTCAGTCCTAGGTATAATGCTAGCTGTTGTACATGAAAGGACTCGTTTTAGAGCTAGAAATAGCAAGTTAAAATAAG
mazG	CCTTACACCCTTGAAGAAACCTA	TAGGTTTCTTCAAGGGTGTA	TTGACAGCTAGCTCAGTCCTAGGTATAATGCTAGCTAGGTTTCTTCAAGGGTGTAGTTTTAGAGCTAGAAATAGCAAGTTAAAATAAG
mcbA	CCTCACACTACTGATTGCCACCG	CGGTGGCAATCAGTAGTGTG	TTGACAGCTAGCTCAGTCCTAGGTATAATGCTAGCCGGTGGCAATCAGTAGTGTGGTTTTAGAGCTAGAAATAGCAAGTTAAAATAAG
mcbR	CCTGTGCGTGAAGCATTATTACG	CGTAATAATGCTTCACGCAC	TTGACAGCTAGCTCAGTCCTAGGTATAATGCTAGCCGTAATAATGCTTCACGCACGTTTTAGAGCTAGAAATAGCAAGTTAAAATAAG
mcrA	CCTTGAGTCGTGGGGGCCGGGTG	CACCCGGCCCCCACGACTCA	TTGACAGCTAGCTCAGTCCTAGGTATAATGCTAGCCACCCGGCCCCCACGACTCAGTTTTAGAGCTAGAAATAGCAAGTTAAAATAAG
mcrB	CCACTAAAGATTATCCAACGTCT	AGACGTTGGATAATCTTTAG	TTGACAGCTAGCTCAGTCCTAGGTATAATGCTAGCAGACGTTGGATAATCTTTAGGTTTTAGAGCTAGAAATAGCAAGTTAAAATAAG
mcrC	CCTATGCATGGGGTTATTTACAG	CTGTAAATAACCCCATGCAT	TTGACAGCTAGCTCAGTCCTAGGTATAATGCTAGCCTGTAAATAACCCCATGCATGTTTTAGAGCTAGAAATAGCAAGTTAAAATAAG
mdaB	CCCACTCCAATGGTCAACTGAAC	GTTCAGTTGACCATTGGAGT	TTGACAGCTAGCTCAGTCCTAGGTATAATGCTAGCGTTCAGTTGACCATTGGAGTGTTTTAGAGCTAGAAATAGCAAGTTAAAATAAG
mdfA	CCTCTCTGTCTGGTGCTTTACGA	TCGTAAAGCACCAGACAGAG	TTGACAGCTAGCTCAGTCCTAGGTATAATGCTAGCTCGTAAAGCACCAGACAGAGGTTTTAGAGCTAGAAATAGCAAGTTAAAATAAG
mdh	CCATATCCCTACTGCTGTGAAAA	TTTTCACAGCAGTAGGGATA	TTGACAGCTAGCTCAGTCCTAGGTATAATGCTAGCTTTTCACAGCAGTAGGGATAGTTTTAGAGCTAGAAATAGCAAGTTAAAATAAG
mdlA	CCTTGCTTGTCATTATCGCGATG	CATCGCGATAATGACAAGCA	TTGACAGCTAGCTCAGTCCTAGGTATAATGCTAGCCATCGCGATAATGACAAGCAGTTTTAGAGCTAGAAATAGCAAGTTAAAATAAG
mdlB	CCGACTCTCAAGCGCCTGTTAGC	GCTAACAGGCGCTTGAGAGT	TTGACAGCTAGCTCAGTCCTAGGTATAATGCTAGCGCTAACAGGCGCTTGAGAGTGTTTTAGAGCTAGAAATAGCAAGTTAAAATAAG
mdtA	CCGTTGGGTAATCGTAATCGTGG	CCACGATTACGATTACCCAA	TTGACAGCTAGCTCAGTCCTAGGTATAATGCTAGCCCACGATTACGATTACCCAAGTTTTAGAGCTAGAAATAGCAAGTTAAAATAAG
mdtB	CCTGTGGCCACCACGCTGCTGAT	ATCAGCAGCGTGGTGGCCAC	TTGACAGCTAGCTCAGTCCTAGGTATAATGCTAGCATCAGCAGCGTGGTGGCCACGTTTTAGAGCTAGAAATAGCAAGTTAAAATAAG
mdtC	CCGCCCGGTGGCGACGATTTTAC	GTAAAATCGTCGCCACCGGG	TTGACAGCTAGCTCAGTCCTAGGTATAATGCTAGCGTAAAATCGTCGCCACCGGGGTTTTAGAGCTAGAAATAGCAAGTTAAAATAAG
mdtE	CCTGAGGTCGGTGTCGTCACACT	AGTGTGACGACACCGACCTC	TTGACAGCTAGCTCAGTCCTAGGTATAATGCTAGCAGTGTGACGACACCGACCTCGTTTTAGAGCTAGAAATAGCAAGTTAAAATAAG
mdtF	CCTGGGTACTTGCCATTATTATG	CATAATAATGGCAAGTACCC	TTGACAGCTAGCTCAGTCCTAGGTATAATGCTAGCCATAATAATGGCAAGTACCCGTTTTAGAGCTAGAAATAGCAAGTTAAAATAAG
mdtG	CCTGGCTAGGCTGTTTTCTTACC	GGTAAGAAAACAGCCTAGCC	TTGACAGCTAGCTCAGTCCTAGGTATAATGCTAGCGGTAAGAAAACAGCCTAGCCGTTTTAGAGCTAGAAATAGCAAGTTAAAATAAG
mdtH	CCGCGTGTCGCAGGCGAGGAACC	GGTTCCTCGCCTGCGACACG	TTGACAGCTAGCTCAGTCCTAGGTATAATGCTAGCGGTTCCTCGCCTGCGACACGGTTTTAGAGCTAGAAATAGCAAGTTAAAATAAG
mdtI	CCGCCTGGCTGGCATTGGCAATC	GATTGCCAATGCCAGCCAGG	TTGACAGCTAGCTCAGTCCTAGGTATAATGCTAGCGATTGCCAATGCCAGCCAGGGTTTTAGAGCTAGAAATAGCAAGTTAAAATAAG
mdtJ	CCGGTACGCTGTCAATGAAATGG	CCATTTCATTGACAGCGTAC	TTGACAGCTAGCTCAGTCCTAGGTATAATGCTAGCCCATTTCATTGACAGCGTACGTTTTAGAGCTAGAAATAGCAAGTTAAAATAAG
mdtK	CCGACATGGCGGCGGTCGCTATC	GATAGCGACCGCCGCCATGT	TTGACAGCTAGCTCAGTCCTAGGTATAATGCTAGCGATAGCGACCGCCGCCATGTGTTTTAGAGCTAGAAATAGCAAGTTAAAATAAG
mdtL	CCGTATATCTGGCGGGGATGGCA	TGCCATCCCCGCCAGATATA	TTGACAGCTAGCTCAGTCCTAGGTATAATGCTAGCTGCCATCCCCGCCAGATATAGTTTTAGAGCTAGAAATAGCAAGTTAAAATAAG
mdtM	CCGATGTCAGTCTGGCCCCTGCT	AGCAGGGGCCAGACTGACAT	TTGACAGCTAGCTCAGTCCTAGGTATAATGCTAGCAGCAGGGGCCAGACTGACATGTTTTAGAGCTAGAAATAGCAAGTTAAAATAAG
mdtN	CCATCAACTAATGACGCTTACGC	GCGTAAGCGTCATTAGTTGA	TTGACAGCTAGCTCAGTCCTAGGTATAATGCTAGCGCGTAAGCGTCATTAGTTGAGTTTTAGAGCTAGAAATAGCAAGTTAAAATAAG
mdtO	CCGCAGACCGTGCAACTCTGGGT	ACCCAGAGTTGCACGGTCTG	TTGACAGCTAGCTCAGTCCTAGGTATAATGCTAGCACCCAGAGTTGCACGGTCTGGTTTTAGAGCTAGAAATAGCAAGTTAAAATAAG
mdtP	CCTGGTACGTAAGGATTCTGCAC	GTGCAGAATCCTTACGTACC	TTGACAGCTAGCTCAGTCCTAGGTATAATGCTAGCGTGCAGAATCCTTACGTACCGTTTTAGAGCTAGAAATAGCAAGTTAAAATAAG
mdtQ	CCTATGCATGAAACCCGCCAGGC	GCCTGGCGGGTTTCATGCAT	TTGACAGCTAGCTCAGTCCTAGGTATAATGCTAGCGCCTGGCGGGTTTCATGCATGTTTTAGAGCTAGAAATAGCAAGTTAAAATAAG
melA	CCATCGCGAGGCGCTGAAAACGG	CCGTTTTCAGCGCCTCGCGA	TTGACAGCTAGCTCAGTCCTAGGTATAATGCTAGCCCGTTTTCAGCGCCTCGCGAGTTTTAGAGCTAGAAATAGCAAGTTAAAATAAG
melB	CCTCATGTATTACTACACCGATG	CATCGGTGTAGTAATACATG	TTGACAGCTAGCTCAGTCCTAGGTATAATGCTAGCCATCGGTGTAGTAATACATGGTTTTAGAGCTAGAAATAGCAAGTTAAAATAAG
melR	CCGCATATCATGCCCACCAGCCA	TGGCTGGTGGGCATGATATG	TTGACAGCTAGCTCAGTCCTAGGTATAATGCTAGCTGGCTGGTGGGCATGATATGGTTTTAGAGCTAGAAATAGCAAGTTAAAATAAG
menA	CCTCCCCCTCGCCTTTGCTGCAA	TTGCAGCAAAGGCGAGGGGG	TTGACAGCTAGCTCAGTCCTAGGTATAATGCTAGCTTGCAGCAAAGGCGAGGGGGGTTTTAGAGCTAGAAATAGCAAGTTAAAATAAG
menB	CCTTCCGTCCTCTGACGGTAAAA	TTTTACCGTCAGAGGACGGA	TTGACAGCTAGCTCAGTCCTAGGTATAATGCTAGCTTTTACCGTCAGAGGACGGAGTTTTAGAGCTAGAAATAGCAAGTTAAAATAAG
menC	CCCCATGGACGCGGGGGTGGTTC	GAACCACCCCCGCGTCCATG	TTGACAGCTAGCTCAGTCCTAGGTATAATGCTAGCGAACCACCCCCGCGTCCATGGTTTTAGAGCTAGAAATAGCAAGTTAAAATAAG
menD	CCCAGGCTCGCGTTCTACACCGT	ACGGTGTAGAACGCGAGCCT	TTGACAGCTAGCTCAGTCCTAGGTATAATGCTAGCACGGTGTAGAACGCGAGCCTGTTTTAGAGCTAGAAATAGCAAGTTAAAATAAG
menE	CCTTACGTCTTAATGACGAGCAA	TTGCTCGTCATTAAGACGTA	TTGACAGCTAGCTCAGTCCTAGGTATAATGCTAGCTTGCTCGTCATTAAGACGTAGTTTTAGAGCTAGAAATAGCAAGTTAAAATAAG
menF	CCTCTCAAAGACGCTTTTGATGC	GCATCAAAAGCGTCTTTGAG	TTGACAGCTAGCTCAGTCCTAGGTATAATGCTAGCGCATCAAAAGCGTCTTTGAGGTTTTAGAGCTAGAAATAGCAAGTTAAAATAAG
menH	CCGACTACTCACGGTTGTATGTT	AACATACAACCGTGAGTAGT	TTGACAGCTAGCTCAGTCCTAGGTATAATGCTAGCAACATACAACCGTGAGTAGTGTTTTAGAGCTAGAAATAGCAAGTTAAAATAAG
menI	CCAGTAGACTCGCGGACAAAGCA	TGCTTTGTCCGCGAGTCTAC	TTGACAGCTAGCTCAGTCCTAGGTATAATGCTAGCTGCTTTGTCCGCGAGTCTACGTTTTAGAGCTAGAAATAGCAAGTTAAAATAAG
mepA	CCAACCTGTGCCGGGTAGCGCAC	GTGCGCTACCCGGCACAGGT	TTGACAGCTAGCTCAGTCCTAGGTATAATGCTAGCGTGCGCTACCCGGCACAGGTGTTTTAGAGCTAGAAATAGCAAGTTAAAATAAG
mepH	CCACTCATATCACCAAAAAAGCA	TGCTTTTTTGGTGATATGAG	TTGACAGCTAGCTCAGTCCTAGGTATAATGCTAGCTGCTTTTTTGGTGATATGAGGTTTTAGAGCTAGAAATAGCAAGTTAAAATAAG
mepM	CCTTATGTTTATCACCGTGATGC	GCATCACGGTGATAAACATA	TTGACAGCTAGCTCAGTCCTAGGTATAATGCTAGCGCATCACGGTGATAAACATAGTTTTAGAGCTAGAAATAGCAAGTTAAAATAAG
mepS	CCTGAGACACGTGCAGTGGGTAG	CTACCCACTGCACGTGTCTC	TTGACAGCTAGCTCAGTCCTAGGTATAATGCTAGCCTACCCACTGCACGTGTCTCGTTTTAGAGCTAGAAATAGCAAGTTAAAATAAG
metA	CCGATTCGTGTGCCGGACGAGCT	AGCTCGTCCGGCACACGAAT	TTGACAGCTAGCTCAGTCCTAGGTATAATGCTAGCAGCTCGTCCGGCACACGAATGTTTTAGAGCTAGAAATAGCAAGTTAAAATAAG
metB	CCGATCCATCTTTCCAGCACCTA	TAGGTGCTGGAAAGATGGAT	TTGACAGCTAGCTCAGTCCTAGGTATAATGCTAGCTAGGTGCTGGAAAGATGGATGTTTTAGAGCTAGAAATAGCAAGTTAAAATAAG
metC	CCAATGGAGAGTTGTTCTATGGA	TCCATAGAACAACTCTCCAT	TTGACAGCTAGCTCAGTCCTAGGTATAATGCTAGCTCCATAGAACAACTCTCCATGTTTTAGAGCTAGAAATAGCAAGTTAAAATAAG
metE	CCACGCGTGAAGAACTGCTGGCG	CGCCAGCAGTTCTTCACGCG	TTGACAGCTAGCTCAGTCCTAGGTATAATGCTAGCCGCCAGCAGTTCTTCACGCGGTTTTAGAGCTAGAAATAGCAAGTTAAAATAAG
metF	CCCTGTGGAACTCCATCGATCGC	GCGATCGATGGAGTTCCACA	TTGACAGCTAGCTCAGTCCTAGGTATAATGCTAGCGCGATCGATGGAGTTCCACAGTTTTAGAGCTAGAAATAGCAAGTTAAAATAAG
metG	CCACGAGGTCAACTTCATCTGCG	CGCAGATGAAGTTGACCTCG	TTGACAGCTAGCTCAGTCCTAGGTATAATGCTAGCCGCAGATGAAGTTGACCTCGGTTTTAGAGCTAGAAATAGCAAGTTAAAATAAG
metH	CCATGCGACCTCAAAGGCAACAA	TTGTTGCCTTTGAGGTCGCA	TTGACAGCTAGCTCAGTCCTAGGTATAATGCTAGCTTGTTGCCTTTGAGGTCGCAGTTTTAGAGCTAGAAATAGCAAGTTAAAATAAG
metI	CCTTCGTATCCGGTTTTTTTGGC	GCCAAAAAAACCGGATACGA	TTGACAGCTAGCTCAGTCCTAGGTATAATGCTAGCGCCAAAAAAACCGGATACGAGTTTTAGAGCTAGAAATAGCAAGTTAAAATAAG
metJ	CCTCTTAAGGTGTTAAAAATCCT	AGGATTTTTAACACCTTAAG	TTGACAGCTAGCTCAGTCCTAGGTATAATGCTAGCAGGATTTTTAACACCTTAAGGTTTTAGAGCTAGAAATAGCAAGTTAAAATAAG
metK	CCGAGTCCGTCTCTGAAGGGCAT	ATGCCCTTCAGAGACGGACT	TTGACAGCTAGCTCAGTCCTAGGTATAATGCTAGCATGCCCTTCAGAGACGGACTGTTTTAGAGCTAGAAATAGCAAGTTAAAATAAG
metL	CCGGTAGCACCACTAACCAGTTG	CAACTGGTTAGTGGTGCTAC	TTGACAGCTAGCTCAGTCCTAGGTATAATGCTAGCCAACTGGTTAGTGGTGCTACGTTTTAGAGCTAGAAATAGCAAGTTAAAATAAG
metN	CCAAAGTGTTCCACCAGGGCACC	GGTGCCCTGGTGGAACACTT	TTGACAGCTAGCTCAGTCCTAGGTATAATGCTAGCGGTGCCCTGGTGGAACACTTGTTTTAGAGCTAGAAATAGCAAGTTAAAATAAG
metQ	CCAAACCACATTAAAGTCGGCGT	ACGCCGACTTTAATGTGGTT	TTGACAGCTAGCTCAGTCCTAGGTATAATGCTAGCACGCCGACTTTAATGTGGTTGTTTTAGAGCTAGAAATAGCAAGTTAAAATAAG
metR	CCGCCCTGTCTCACCAGTTTAGC	GCTAAACTGGTGAGACAGGG	TTGACAGCTAGCTCAGTCCTAGGTATAATGCTAGCGCTAAACTGGTGAGACAGGGGTTTTAGAGCTAGAAATAGCAAGTTAAAATAAG
mfd	CCCGTCAAAGCGGGTGAGCAGCG	CGCTGCTCACCCGCTTTGAC	TTGACAGCTAGCTCAGTCCTAGGTATAATGCTAGCCGCTGCTCACCCGCTTTGACGTTTTAGAGCTAGAAATAGCAAGTTAAAATAAG
mglA	CCACATTCTATCCATGCATTAAT	ATTAATGCATGGATAGAATG	TTGACAGCTAGCTCAGTCCTAGGTATAATGCTAGCATTAATGCATGGATAGAATGGTTTTAGAGCTAGAAATAGCAAGTTAAAATAAG
mglB	CCCTGTCTGCTGTGATGGCCAGC	GCTGGCCATCACAGCAGACA	TTGACAGCTAGCTCAGTCCTAGGTATAATGCTAGCGCTGGCCATCACAGCAGACAGTTTTAGAGCTAGAAATAGCAAGTTAAAATAAG
mglC	CCAGGACCCAACATTTTTAAGTC	GACTTAAAAATGTTGGGTCC	TTGACAGCTAGCTCAGTCCTAGGTATAATGCTAGCGACTTAAAAATGTTGGGTCCGTTTTAGAGCTAGAAATAGCAAGTTAAAATAAG
mgrB	n.a.	n.a.
mgsA	CCGGTAACTTAATTTCCCGCGCG	CGCGCGGGAAATTAAGTTAC	TTGACAGCTAGCTCAGTCCTAGGTATAATGCTAGCCGCGCGGGAAATTAAGTTACGTTTTAGAGCTAGAAATAGCAAGTTAAAATAAG
mgtA	CCGCCGTCCTTAAGTGCGCATTG	CAATGCGCACTTAAGGACGG	TTGACAGCTAGCTCAGTCCTAGGTATAATGCTAGCCAATGCGCACTTAAGGACGGGTTTTAGAGCTAGAAATAGCAAGTTAAAATAAG
mgtL	CCTCTCCCTCGACGGAGATTAAA	TTTAATCTCCGTCGAGGGAG	TTGACAGCTAGCTCAGTCCTAGGTATAATGCTAGCTTTAATCTCCGTCGAGGGAGGTTTTAGAGCTAGAAATAGCAAGTTAAAATAAG
mhpA	CCCTGACATCCAGCCTGCTGTTA	TAACAGCAGGCTGGATGTCA	TTGACAGCTAGCTCAGTCCTAGGTATAATGCTAGCTAACAGCAGGCTGGATGTCAGTTTTAGAGCTAGAAATAGCAAGTTAAAATAAG
mhpB	CCGCGAGCGTATTGCGGCATTCT	AGAATGCCGCAATACGCTCG	TTGACAGCTAGCTCAGTCCTAGGTATAATGCTAGCAGAATGCCGCAATACGCTCGGTTTTAGAGCTAGAAATAGCAAGTTAAAATAAG
mhpC	CCGGGTGCTACTGGCTGGGCGAA	TTCGCCCAGCCAGTAGCACC	TTGACAGCTAGCTCAGTCCTAGGTATAATGCTAGCTTCGCCCAGCCAGTAGCACCGTTTTAGAGCTAGAAATAGCAAGTTAAAATAAG
mhpD	CCGCAGAGCAGGGCGAAGCGATT	AATCGCTTCGCCCTGCTCTG	TTGACAGCTAGCTCAGTCCTAGGTATAATGCTAGCAATCGCTTCGCCCTGCTCTGGTTTTAGAGCTAGAAATAGCAAGTTAAAATAAG
mhpE	CCGCGTGGATTCGATTGAAGTGG	CCACTTCAATCGAATCCACG	TTGACAGCTAGCTCAGTCCTAGGTATAATGCTAGCCCACTTCAATCGAATCCACGGTTTTAGAGCTAGAAATAGCAAGTTAAAATAAG
mhpF	CCTCAGTCCGACGGTCTGGCGCG	CGCGCCAGACCGTCGGACTG	TTGACAGCTAGCTCAGTCCTAGGTATAATGCTAGCCGCGCCAGACCGTCGGACTGGTTTTAGAGCTAGAAATAGCAAGTTAAAATAAG
mhpR	CCGCGGTCTAATGTTATTAAATA	TATTTAATAACATTAGACCG	TTGACAGCTAGCTCAGTCCTAGGTATAATGCTAGCTATTTAATAACATTAGACCGGTTTTAGAGCTAGAAATAGCAAGTTAAAATAAG
mhpT	CCATCGGGCTTTGTTTTTTGGTC	GACCAAAAAACAAAGCCCGA	TTGACAGCTAGCTCAGTCCTAGGTATAATGCTAGCGACCAAAAAACAAAGCCCGAGTTTTAGAGCTAGAAATAGCAAGTTAAAATAAG
miaA	CCTGCCTAAGGCGATTTTTTTGA	TCAAAAAAATCGCCTTAGGC	TTGACAGCTAGCTCAGTCCTAGGTATAATGCTAGCTCAAAAAAATCGCCTTAGGCGTTTTAGAGCTAGAAATAGCAAGTTAAAATAAG
miaB	CCCACGGCTATCAACTGACCGAC	GTCGGTCAGTTGATAGCCGT	TTGACAGCTAGCTCAGTCCTAGGTATAATGCTAGCGTCGGTCAGTTGATAGCCGTGTTTTAGAGCTAGAAATAGCAAGTTAAAATAAG
minC	CCAATCGAGCTTAAAGGCAGTAG	CTACTGCCTTTAAGCTCGAT	TTGACAGCTAGCTCAGTCCTAGGTATAATGCTAGCCTACTGCCTTTAAGCTCGATGTTTTAGAGCTAGAAATAGCAAGTTAAAATAAG
minD	CCCAGAAGGGAAAGAAAACTGTC	GACAGTTTTCTTTCCCTTCT	TTGACAGCTAGCTCAGTCCTAGGTATAATGCTAGCGACAGTTTTCTTTCCCTTCTGTTTTAGAGCTAGAAATAGCAAGTTAAAATAAG
minE	CCGTCGCAGCGATGCAGAACCGC	GCGGTTCTGCATCGCTGCGA	TTGACAGCTAGCTCAGTCCTAGGTATAATGCTAGCGCGGTTCTGCATCGCTGCGAGTTTTAGAGCTAGAAATAGCAAGTTAAAATAAG
mioC	CCGCTGTTAGAAGATTTACCTGC	GCAGGTAAATCTTCTAACAG	TTGACAGCTAGCTCAGTCCTAGGTATAATGCTAGCGCAGGTAAATCTTCTAACAGGTTTTAGAGCTAGAAATAGCAAGTTAAAATAAG
mipA	CCATATAAAGATTACGATACCGA	TCGGTATCGTAATCTTTATA	TTGACAGCTAGCTCAGTCCTAGGTATAATGCTAGCTCGGTATCGTAATCTTTATAGTTTTAGAGCTAGAAATAGCAAGTTAAAATAAG
mlaA	CCGTTAGAAGGGTTCAACCGCAC	GTGCGGTTGAACCCTTCTAA	TTGACAGCTAGCTCAGTCCTAGGTATAATGCTAGCGTGCGGTTGAACCCTTCTAAGTTTTAGAGCTAGAAATAGCAAGTTAAAATAAG
mlaB	CCGTGTCTCCCGCGTGGATACGG	CCGTATCCACGCGGGAGACA	TTGACAGCTAGCTCAGTCCTAGGTATAATGCTAGCCCGTATCCACGCGGGAGACAGTTTTAGAGCTAGAAATAGCAAGTTAAAATAAG
mlaC	CCTCTGAGTGCGGCAACCGCGGC	GCCGCGGTTGCCGCACTCAG	TTGACAGCTAGCTCAGTCCTAGGTATAATGCTAGCGCCGCGGTTGCCGCACTCAGGTTTTAGAGCTAGAAATAGCAAGTTAAAATAAG
mlaD	CCATACGTACTGAACCGACCTAC	GTAGGTCGGTTCAGTACGTA	TTGACAGCTAGCTCAGTCCTAGGTATAATGCTAGCGTAGGTCGGTTCAGTACGTAGTTTTAGAGCTAGAAATAGCAAGTTAAAATAAG
mlaE	CCAGCTCTATAATGTCGGCGTCC	GGACGCCGACATTATAGAGC	TTGACAGCTAGCTCAGTCCTAGGTATAATGCTAGCGGACGCCGACATTATAGAGCGTTTTAGAGCTAGAAATAGCAAGTTAAAATAAG
mlaF	CCGCGAGGGAAGATCACGGCGAT	ATCGCCGTGATCTTCCCTCG	TTGACAGCTAGCTCAGTCCTAGGTATAATGCTAGCATCGCCGTGATCTTCCCTCGGTTTTAGAGCTAGAAATAGCAAGTTAAAATAAG
mlc	CCTGGGCACATTGATCAAATAAA	TTTATTTGATCAATGTGCCC	TTGACAGCTAGCTCAGTCCTAGGTATAATGCTAGCTTTATTTGATCAATGTGCCCGTTTTAGAGCTAGAAATAGCAAGTTAAAATAAG
mliC	CCAGGAGGTCAGTTTTGTTTACG	CGTAAACAAAACTGACCTCC	TTGACAGCTAGCTCAGTCCTAGGTATAATGCTAGCCGTAAACAAAACTGACCTCCGTTTTAGAGCTAGAAATAGCAAGTTAAAATAAG
mlrA	CCGCAACGGACAGACGGCGGTCA	TGACCGCCGTCTGTCCGTTG	TTGACAGCTAGCTCAGTCCTAGGTATAATGCTAGCTGACCGCCGTCTGTCCGTTGGTTTTAGAGCTAGAAATAGCAAGTTAAAATAAG
mltA	CCTTCTTATGGGCACGGTTGTGG	CCACAACCGTGCCCATAAGA	TTGACAGCTAGCTCAGTCCTAGGTATAATGCTAGCCCACAACCGTGCCCATAAGAGTTTTAGAGCTAGAAATAGCAAGTTAAAATAAG
mltB	CCTACTGAGACTGATACGACCAC	GTGGTCGTATCAGTCTCAGT	TTGACAGCTAGCTCAGTCCTAGGTATAATGCTAGCGTGGTCGTATCAGTCTCAGTGTTTTAGAGCTAGAAATAGCAAGTTAAAATAAG
mltC	CCTGGGTCAAAGATACCAACGGT	ACCGTTGGTATCTTTGACCC	TTGACAGCTAGCTCAGTCCTAGGTATAATGCTAGCACCGTTGGTATCTTTGACCCGTTTTAGAGCTAGAAATAGCAAGTTAAAATAAG
mltD	CCTCTGTCCTGCTCGTGGGTTGC	GCAACCCACGAGCAGGACAG	TTGACAGCTAGCTCAGTCCTAGGTATAATGCTAGCGCAACCCACGAGCAGGACAGGTTTTAGAGCTAGAAATAGCAAGTTAAAATAAG
mltF	CCATTCAAGCGCGGGGAGAGTTG	CAACTCTCCCCGCGCTTGAA	TTGACAGCTAGCTCAGTCCTAGGTATAATGCTAGCCAACTCTCCCCGCGCTTGAAGTTTTAGAGCTAGAAATAGCAAGTTAAAATAAG
mmuM	CCGGAGCTTATCCGCGAAGTGCA	TGCACTTCGCGGATAAGCTC	TTGACAGCTAGCTCAGTCCTAGGTATAATGCTAGCTGCACTTCGCGGATAAGCTCGTTTTAGAGCTAGAAATAGCAAGTTAAAATAAG
mmuP	CCGGGTACATCATTTCCACCACT	AGTGGTGGAAATGATGTACC	TTGACAGCTAGCTCAGTCCTAGGTATAATGCTAGCAGTGGTGGAAATGATGTACCGTTTTAGAGCTAGAAATAGCAAGTTAAAATAAG
mnaT	CCGTGTTGTATACGGCGGCTATC	GATAGCCGCCGTATACAACA	TTGACAGCTAGCTCAGTCCTAGGTATAATGCTAGCGATAGCCGCCGTATACAACAGTTTTAGAGCTAGAAATAGCAAGTTAAAATAAG
mngA	CCCACCGCGATGCGTTGTGTCTG	CAGACACAACGCATCGCGGT	TTGACAGCTAGCTCAGTCCTAGGTATAATGCTAGCCAGACACAACGCATCGCGGTGTTTTAGAGCTAGAAATAGCAAGTTAAAATAAG
mngB	CCGAAGAGTCACGTATTCTGCTG	CAGCAGAATACGTGACTCTT	TTGACAGCTAGCTCAGTCCTAGGTATAATGCTAGCCAGCAGAATACGTGACTCTTGTTTTAGAGCTAGAAATAGCAAGTTAAAATAAG
mngR	CCCACTGAATCAGCGCTACAAAC	GTTTGTAGCGCTGATTCAGT	TTGACAGCTAGCTCAGTCCTAGGTATAATGCTAGCGTTTGTAGCGCTGATTCAGTGTTTTAGAGCTAGAAATAGCAAGTTAAAATAAG
mnmA	CCTCCGTTTCTGCCTGGCTGTTG	CAACAGCCAGGCAGAAACGG	TTGACAGCTAGCTCAGTCCTAGGTATAATGCTAGCCAACAGCCAGGCAGAAACGGGTTTTAGAGCTAGAAATAGCAAGTTAAAATAAG
mnmC	CCAATTAGAGGTACGCTTTCCTG	CAGGAAAGCGTACCTCTAAT	TTGACAGCTAGCTCAGTCCTAGGTATAATGCTAGCCAGGAAAGCGTACCTCTAATGTTTTAGAGCTAGAAATAGCAAGTTAAAATAAG
mnmE	CCTCCGGGACGTGGCGGCGTTGG	CCAACGCCGCCACGTCCCGG	TTGACAGCTAGCTCAGTCCTAGGTATAATGCTAGCCCAACGCCGCCACGTCCCGGGTTTTAGAGCTAGAAATAGCAAGTTAAAATAAG
mnmG	CCGGATCCTTTTGACGTCATCAT	ATGATGACGTCAAAAGGATC	TTGACAGCTAGCTCAGTCCTAGGTATAATGCTAGCATGATGACGTCAAAAGGATCGTTTTAGAGCTAGAAATAGCAAGTTAAAATAAG
mnmH	CCTATCGAGTTTGAGCACGGCGC	GCGCCGTGCTCAAACTCGAT	TTGACAGCTAGCTCAGTCCTAGGTATAATGCTAGCGCGCCGTGCTCAAACTCGATGTTTTAGAGCTAGAAATAGCAAGTTAAAATAAG
mntH	CCCGGTAACTTTGCGACCAATAT	ATATTGGTCGCAAAGTTACC	TTGACAGCTAGCTCAGTCCTAGGTATAATGCTAGCATATTGGTCGCAAAGTTACCGTTTTAGAGCTAGAAATAGCAAGTTAAAATAAG
mntP	CCACCCTCCATAAACCGAAATTT	AAATTTCGGTTTATGGAGGG	TTGACAGCTAGCTCAGTCCTAGGTATAATGCTAGCAAATTTCGGTTTATGGAGGGGTTTTAGAGCTAGAAATAGCAAGTTAAAATAAG
mntR	CCAGGTCAGAGAGGCGCATCGGC	GCCGATGCGCCTCTCTGACC	TTGACAGCTAGCTCAGTCCTAGGTATAATGCTAGCGCCGATGCGCCTCTCTGACCGTTTTAGAGCTAGAAATAGCAAGTTAAAATAAG
mntS	CCTTTAAAGTACGGTTAATGCTG	CAGCATTAACCGTACTTTAA	TTGACAGCTAGCTCAGTCCTAGGTATAATGCTAGCCAGCATTAACCGTACTTTAAGTTTTAGAGCTAGAAATAGCAAGTTAAAATAAG
moaA	CCTACTGCCTGCCGGATGGCTAC	GTAGCCATCCGGCAGGCAGT	TTGACAGCTAGCTCAGTCCTAGGTATAATGCTAGCGTAGCCATCCGGCAGGCAGTGTTTTAGAGCTAGAAATAGCAAGTTAAAATAAG
moaB	CCGACCCGTATTGCTATTCTTAC	GTAAGAATAGCAATACGGGT	TTGACAGCTAGCTCAGTCCTAGGTATAATGCTAGCGTAAGAATAGCAATACGGGTGTTTTAGAGCTAGAAATAGCAAGTTAAAATAAG
moaC	CCTTTGTCACCATGCGCAGCGAG	CTCGCTGCGCATGGTGACAA	TTGACAGCTAGCTCAGTCCTAGGTATAATGCTAGCCTCGCTGCGCATGGTGACAAGTTTTAGAGCTAGAAATAGCAAGTTAAAATAAG
moaD	CCAACTGTTGAAGCGTTACGCCA	TGGCGTAACGCTTCAACAGT	TTGACAGCTAGCTCAGTCCTAGGTATAATGCTAGCTGGCGTAACGCTTCAACAGTGTTTTAGAGCTAGAAATAGCAAGTTAAAATAAG
moaE	CCAAAATTGTTGTTGGTCCGCAG	CTGCGGACCAACAACAATTT	TTGACAGCTAGCTCAGTCCTAGGTATAATGCTAGCCTGCGGACCAACAACAATTTGTTTTAGAGCTAGAAATAGCAAGTTAAAATAAG
mobA	CCAGACGAATGGGCGGCGTAGAT	ATCTACGCCGCCCATTCGTC	TTGACAGCTAGCTCAGTCCTAGGTATAATGCTAGCATCTACGCCGCCCATTCGTCGTTTTAGAGCTAGAAATAGCAAGTTAAAATAAG
mobB	CCGCGTGGAGTGGTACCGGAAAA	TTTTCCGGTACCACTCCACG	TTGACAGCTAGCTCAGTCCTAGGTATAATGCTAGCTTTTCCGGTACCACTCCACGGTTTTAGAGCTAGAAATAGCAAGTTAAAATAAG
mocA	CCGAATTATTTTAGTCACCGGCT	AGCCGGTGACTAAAATAATT	TTGACAGCTAGCTCAGTCCTAGGTATAATGCTAGCAGCCGGTGACTAAAATAATTGTTTTAGAGCTAGAAATAGCAAGTTAAAATAAG
modA	CCGCCGCATCACTGACTAACGCA	TGCGTTAGTCAGTGATGCGG	TTGACAGCTAGCTCAGTCCTAGGTATAATGCTAGCTGCGTTAGTCAGTGATGCGGGTTTTAGAGCTAGAAATAGCAAGTTAAAATAAG
modB	CCGTTTGGGATCTTTTTTGCCTG	CAGGCAAAAAAGATCCCAAA	TTGACAGCTAGCTCAGTCCTAGGTATAATGCTAGCCAGGCAAAAAAGATCCCAAAGTTTTAGAGCTAGAAATAGCAAGTTAAAATAAG
modC	CCTGACTATTAATGAAACGCTGC	GCAGCGTTTCATTAATAGTC	TTGACAGCTAGCTCAGTCCTAGGTATAATGCTAGCGCAGCGTTTCATTAATAGTCGTTTTAGAGCTAGAAATAGCAAGTTAAAATAAG
modE	CCTTAAGCTCCAACAAAAATTAT	ATAATTTTTGTTGGAGCTTA	TTGACAGCTAGCTCAGTCCTAGGTATAATGCTAGCATAATTTTTGTTGGAGCTTAGTTTTAGAGCTAGAAATAGCAAGTTAAAATAAG
modF	CCTCAGCTAACGTTAAACGCGGG	CCCGCGTTTAACGTTAGCTG	TTGACAGCTAGCTCAGTCCTAGGTATAATGCTAGCCCCGCGTTTAACGTTAGCTGGTTTTAGAGCTAGAAATAGCAAGTTAAAATAAG
moeA	CCGCTTGATGTTCCGGGGTTTGA	TCAAACCCCGGAACATCAAG	TTGACAGCTAGCTCAGTCCTAGGTATAATGCTAGCTCAAACCCCGGAACATCAAGGTTTTAGAGCTAGAAATAGCAAGTTAAAATAAG
moeB	CCTCGGCTGTGCAGCCTCGCAGT	ACTGCGAGGCTGCACAGCCG	TTGACAGCTAGCTCAGTCCTAGGTATAATGCTAGCACTGCGAGGCTGCACAGCCGGTTTTAGAGCTAGAAATAGCAAGTTAAAATAAG
mog	CCATCTCTGATCGCGCATCCAGC	GCTGGATGCGCGATCAGAGA	TTGACAGCTAGCTCAGTCCTAGGTATAATGCTAGCGCTGGATGCGCGATCAGAGAGTTTTAGAGCTAGAAATAGCAAGTTAAAATAAG
mokB	CCTAGCAATTCAGATCTTAGCCT	AGGCTAAGATCTGAATTGCT	TTGACAGCTAGCTCAGTCCTAGGTATAATGCTAGCAGGCTAAGATCTGAATTGCTGTTTTAGAGCTAGAAATAGCAAGTTAAAATAAG
mokC	CCGTAAGGTCAAGGAGAAGAGAG	CTCTCTTCTCCTTGACCTTA	TTGACAGCTAGCTCAGTCCTAGGTATAATGCTAGCCTCTCTTCTCCTTGACCTTAGTTTTAGAGCTAGAAATAGCAAGTTAAAATAAG
motA	CCTTGGAGCACTCTATCAACCCG	CGGGTTGATAGAGTGCTCCA	TTGACAGCTAGCTCAGTCCTAGGTATAATGCTAGCCGGGTTGATAGAGTGCTCCAGTTTTAGAGCTAGAAATAGCAAGTTAAAATAAG
motB	CCACGGGGCAGCACATGGATCGT	ACGATCCATGTGCTGCCCCG	TTGACAGCTAGCTCAGTCCTAGGTATAATGCTAGCACGATCCATGTGCTGCCCCGGTTTTAGAGCTAGAAATAGCAAGTTAAAATAAG
mpaA	CCGCGAAAGTGGTTTGATTCTGG	CCAGAATCAAACCACTTTCG	TTGACAGCTAGCTCAGTCCTAGGTATAATGCTAGCCCAGAATCAAACCACTTTCGGTTTTAGAGCTAGAAATAGCAAGTTAAAATAAG
mpl	CCAGTTAGGCCATGAAGTAACGG	CCGTTACTTCATGGCCTAAC	TTGACAGCTAGCTCAGTCCTAGGTATAATGCTAGCCCGTTACTTCATGGCCTAACGTTTTAGAGCTAGAAATAGCAAGTTAAAATAAG
mppA	CCGCTAAAGCCGTGGGCCTGCCA	TGGCAGGCCCACGGCTTTAG	TTGACAGCTAGCTCAGTCCTAGGTATAATGCTAGCTGGCAGGCCCACGGCTTTAGGTTTTAGAGCTAGAAATAGCAAGTTAAAATAAG
mprA	CCTTCTGACTCGTCTTTGCATGC	GCATGCAAAGACGAGTCAGA	TTGACAGCTAGCTCAGTCCTAGGTATAATGCTAGCGCATGCAAAGACGAGTCAGAGTTTTAGAGCTAGAAATAGCAAGTTAAAATAAG
mqo	CCGTGGGGCTTAATGCCGTTTCG	CGAAACGGCATTAAGCCCCA	TTGACAGCTAGCTCAGTCCTAGGTATAATGCTAGCCGAAACGGCATTAAGCCCCAGTTTTAGAGCTAGAAATAGCAAGTTAAAATAAG
mqsA	CCTTCCGTGGACGAAAAACAGTA	TACTGTTTTTCGTCCACGGA	TTGACAGCTAGCTCAGTCCTAGGTATAATGCTAGCTACTGTTTTTCGTCCACGGAGTTTTAGAGCTAGAAATAGCAAGTTAAAATAAG
mqsR	CCACATACACGTTTGAGTCAGGT	ACCTGACTCAAACGTGTATG	TTGACAGCTAGCTCAGTCCTAGGTATAATGCTAGCACCTGACTCAAACGTGTATGGTTTTAGAGCTAGAAATAGCAAGTTAAAATAAG
mraY	CCGCGTATGATTGCTCATTTGCA	TGCAAATGAGCAATCATACG	TTGACAGCTAGCTCAGTCCTAGGTATAATGCTAGCTGCAAATGAGCAATCATACGGTTTTAGAGCTAGAAATAGCAAGTTAAAATAAG
mraZ	CCCCCTGCCTGAATGGGAAATTA	TAATTTCCCATTCAGGCAGG	TTGACAGCTAGCTCAGTCCTAGGTATAATGCTAGCTAATTTCCCATTCAGGCAGGGTTTTAGAGCTAGAAATAGCAAGTTAAAATAAG
mrcA	CCTTGCAGTCTGTTGCATTCTGC	GCAGAATGCAACAGACTGCA	TTGACAGCTAGCTCAGTCCTAGGTATAATGCTAGCGCAGAATGCAACAGACTGCAGTTTTAGAGCTAGAAATAGCAAGTTAAAATAAG
mrcB	CCAATTGGACGCAAAGGGAAACC	GGTTTCCCTTTGCGTCCAAT	TTGACAGCTAGCTCAGTCCTAGGTATAATGCTAGCGGTTTCCCTTTGCGTCCAATGTTTTAGAGCTAGAAATAGCAAGTTAAAATAAG
mrdA	CCGACTACCAGACCCGCTCTAAT	ATTAGAGCGGGTCTGGTAGT	TTGACAGCTAGCTCAGTCCTAGGTATAATGCTAGCATTAGAGCGGGTCTGGTAGTGTTTTAGAGCTAGAAATAGCAAGTTAAAATAAG
mrdB	CCATCTCGATCCCACAATGCTGC	GCAGCATTGTGGGATCGAGA	TTGACAGCTAGCTCAGTCCTAGGTATAATGCTAGCGCAGCATTGTGGGATCGAGAGTTTTAGAGCTAGAAATAGCAAGTTAAAATAAG
mreB	CCTGGGTACTGCGAATACCCTCA	TGAGGGTATTCGCAGTACCC	TTGACAGCTAGCTCAGTCCTAGGTATAATGCTAGCTGAGGGTATTCGCAGTACCCGTTTTAGAGCTAGAAATAGCAAGTTAAAATAAG
mreC	CCGTACTTATATGGATACCGCCG	CGGCGGTATCCATATAAGTA	TTGACAGCTAGCTCAGTCCTAGGTATAATGCTAGCCGGCGGTATCCATATAAGTAGTTTTAGAGCTAGAAATAGCAAGTTAAAATAAG
mreD	CCTTGCCTCATCGCGTAAATGTG	CACATTTACGCGATGAGGCA	TTGACAGCTAGCTCAGTCCTAGGTATAATGCTAGCCACATTTACGCGATGAGGCAGTTTTAGAGCTAGAAATAGCAAGTTAAAATAAG
mrp	CCGGGACACTGGCCAATTTTCAG	CTGAAAATTGGCCAGTGTCC	TTGACAGCTAGCTCAGTCCTAGGTATAATGCTAGCCTGAAAATTGGCCAGTGTCCGTTTTAGAGCTAGAAATAGCAAGTTAAAATAAG
mrr	CCTACCTATGACAAATTTATTGA	TCAATAAATTTGTCATAGGT	TTGACAGCTAGCTCAGTCCTAGGTATAATGCTAGCTCAATAAATTTGTCATAGGTGTTTTAGAGCTAGAAATAGCAAGTTAAAATAAG
msbA	CCGACTGTGGCCAACCATTGCGC	GCGCAATGGTTGGCCACAGT	TTGACAGCTAGCTCAGTCCTAGGTATAATGCTAGCGCGCAATGGTTGGCCACAGTGTTTTAGAGCTAGAAATAGCAAGTTAAAATAAG
mscK	CCGACAAAAGCGGACCTGCAGGC	GCCTGCAGGTCCGCTTTTGT	TTGACAGCTAGCTCAGTCCTAGGTATAATGCTAGCGCCTGCAGGTCCGCTTTTGTGTTTTAGAGCTAGAAATAGCAAGTTAAAATAAG
mscL	CCTCCTCTGGGCTTATTAATTGG	CCAATTAATAAGCCCAGAGG	TTGACAGCTAGCTCAGTCCTAGGTATAATGCTAGCCCAATTAATAAGCCCAGAGGGTTTTAGAGCTAGAAATAGCAAGTTAAAATAAG
mscM	CCCCCGATAGCAAACAAATCACT	AGTGATTTGTTTGCTATCGG	TTGACAGCTAGCTCAGTCCTAGGTATAATGCTAGCAGTGATTTGTTTGCTATCGGGTTTTAGAGCTAGAAATAGCAAGTTAAAATAAG
mscS	CCAACGCGGTGAATCGCCTGATG	CATCAGGCGATTCACCGCGT	TTGACAGCTAGCTCAGTCCTAGGTATAATGCTAGCCATCAGGCGATTCACCGCGTGTTTTAGAGCTAGAAATAGCAAGTTAAAATAAG
msrA	CCAATGTACCTGACGGAATGGAG	CTCCATTCCGTCAGGTACAT	TTGACAGCTAGCTCAGTCCTAGGTATAATGCTAGCCTCCATTCCGTCAGGTACATGTTTTAGAGCTAGAAATAGCAAGTTAAAATAAG
msrB	CCGAGATGCAGTTTTACGTGACG	CGTCACGTAAAACTGCATCT	TTGACAGCTAGCTCAGTCCTAGGTATAATGCTAGCCGTCACGTAAAACTGCATCTGTTTTAGAGCTAGAAATAGCAAGTTAAAATAAG
msrC	CCAGTGCGTTGTTATATGAGCGT	ACGCTCATATAACAACGCAC	TTGACAGCTAGCTCAGTCCTAGGTATAATGCTAGCACGCTCATATAACAACGCACGTTTTAGAGCTAGAAATAGCAAGTTAAAATAAG
msyB	CCGAAGATGCGAATGTGCAACAG	CTGTTGCACATTCGCATCTT	TTGACAGCTAGCTCAGTCCTAGGTATAATGCTAGCCTGTTGCACATTCGCATCTTGTTTTAGAGCTAGAAATAGCAAGTTAAAATAAG
mtfA	CCCCCTTTTAACGTGTCTGACGG	CCGTCAGACACGTTAAAAGG	TTGACAGCTAGCTCAGTCCTAGGTATAATGCTAGCCCGTCAGACACGTTAAAAGGGTTTTAGAGCTAGAAATAGCAAGTTAAAATAAG
mtgA	CCTGTTCCCTTCTCAGCGGTAAT	ATTACCGCTGAGAAGGGAAC	TTGACAGCTAGCTCAGTCCTAGGTATAATGCTAGCATTACCGCTGAGAAGGGAACGTTTTAGAGCTAGAAATAGCAAGTTAAAATAAG
mtlA	CCAACAGGGTGGTTACCGAACGA	TCGTTCGGTAACCACCCTGT	TTGACAGCTAGCTCAGTCCTAGGTATAATGCTAGCTCGTTCGGTAACCACCCTGTGTTTTAGAGCTAGAAATAGCAAGTTAAAATAAG
mtlD	CCGATGTCAATCAGGTGGTACTT	AAGTACCACCTGATTGACAT	TTGACAGCTAGCTCAGTCCTAGGTATAATGCTAGCAAGTACCACCTGATTGACATGTTTTAGAGCTAGAAATAGCAAGTTAAAATAAG
mtlR	CCCAGGCCTTTGAAAACCGTGTG	CACACGGTTTTCAAAGGCCT	TTGACAGCTAGCTCAGTCCTAGGTATAATGCTAGCCACACGGTTTTCAAAGGCCTGTTTTAGAGCTAGAAATAGCAAGTTAAAATAAG
mtn	CCAACTGAATGGAACCGAGGTTG	CAACCTCGGTTCCATTCAGT	TTGACAGCTAGCTCAGTCCTAGGTATAATGCTAGCCAACCTCGGTTCCATTCAGTGTTTTAGAGCTAGAAATAGCAAGTTAAAATAAG
mtr	CCACCCAAACGTCACCGTCGCTG	CAGCGACGGTGACGTTTGGG	TTGACAGCTAGCTCAGTCCTAGGTATAATGCTAGCCAGCGACGGTGACGTTTGGGGTTTTAGAGCTAGAAATAGCAAGTTAAAATAAG
mug	CCGCCGGGACTGGTTTTCCCTTT	AAAGGGAAAACCAGTCCCGG	TTGACAGCTAGCTCAGTCCTAGGTATAATGCTAGCAAAGGGAAAACCAGTCCCGGGTTTTAGAGCTAGAAATAGCAAGTTAAAATAAG
mukB	CCTTGACGAGCTGGTCACGACGC	GCGTCGTGACCAGCTCGTCA	TTGACAGCTAGCTCAGTCCTAGGTATAATGCTAGCGCGTCGTGACCAGCTCGTCAGTTTTAGAGCTAGAAATAGCAAGTTAAAATAAG
mukE	CCTTACGTTCAGGACGCCATATT	AATATGGCGTCCTGAACGTA	TTGACAGCTAGCTCAGTCCTAGGTATAATGCTAGCAATATGGCGTCCTGAACGTAGTTTTAGAGCTAGAAATAGCAAGTTAAAATAAG
mukF	CCCAGACAGTCCCCGAACTGGTT	AACCAGTTCGGGGACTGTCT	TTGACAGCTAGCTCAGTCCTAGGTATAATGCTAGCAACCAGTTCGGGGACTGTCTGTTTTAGAGCTAGAAATAGCAAGTTAAAATAAG
murA	CCGCACTACTGGCGGAAGAACCG	CGGTTCTTCCGCCAGTAGTG	TTGACAGCTAGCTCAGTCCTAGGTATAATGCTAGCCGGTTCTTCCGCCAGTAGTGGTTTTAGAGCTAGAAATAGCAAGTTAAAATAAG
murB	CCCGTTCTTATTCTGGGTGAAGG	CCTTCACCCAGAATAAGAAC	TTGACAGCTAGCTCAGTCCTAGGTATAATGCTAGCCCTTCACCCAGAATAAGAACGTTTTAGAGCTAGAAATAGCAAGTTAAAATAAG
murC	CCGAAGTTCTGGCCAATGAAGGT	ACCTTCATTGGCCAGAACTT	TTGACAGCTAGCTCAGTCCTAGGTATAATGCTAGCACCTTCATTGGCCAGAACTTGTTTTAGAGCTAGAAATAGCAAGTTAAAATAAG
murD	CCGTAGAACGCCACACGGGCAGT	ACTGCCCGTGTGGCGTTCTA	TTGACAGCTAGCTCAGTCCTAGGTATAATGCTAGCACTGCCCGTGTGGCGTTCTAGTTTTAGAGCTAGAAATAGCAAGTTAAAATAAG
murE	CCTTCGCGAGCACTGCGAGAGAT	ATCTCTCGCAGTGCTCGCGA	TTGACAGCTAGCTCAGTCCTAGGTATAATGCTAGCATCTCTCGCAGTGCTCGCGAGTTTTAGAGCTAGAAATAGCAAGTTAAAATAAG
murF	CCTTAGCCAACTTACCGACATTC	GAATGTCGGTAAGTTGGCTA	TTGACAGCTAGCTCAGTCCTAGGTATAATGCTAGCGAATGTCGGTAAGTTGGCTAGTTTTAGAGCTAGAAATAGCAAGTTAAAATAAG
murG	CCATCTAATGGCTCAGGGTTGGC	GCCAACCCTGAGCCATTAGA	TTGACAGCTAGCTCAGTCCTAGGTATAATGCTAGCGCCAACCCTGAGCCATTAGAGTTTTAGAGCTAGAAATAGCAAGTTAAAATAAG
murI	CCACGTCCCACCGTGCTGGTGTT	AACACCAGCACGGTGGGACG	TTGACAGCTAGCTCAGTCCTAGGTATAATGCTAGCAACACCAGCACGGTGGGACGGTTTTAGAGCTAGAAATAGCAAGTTAAAATAAG
murJ	CCTAACTTGTTACGCCGTATCTT	AAGATACGGCGTAACAAGTT	TTGACAGCTAGCTCAGTCCTAGGTATAATGCTAGCAAGATACGGCGTAACAAGTTGTTTTAGAGCTAGAAATAGCAAGTTAAAATAAG
murP	CCGTGTCGGCGGACCGGGAAATA	TATTTCCCGGTCCGCCGACA	TTGACAGCTAGCTCAGTCCTAGGTATAATGCTAGCTATTTCCCGGTCCGCCGACAGTTTTAGAGCTAGAAATAGCAAGTTAAAATAAG
murQ	CCGCGTATCGACGCTGGAAATGT	ACATTTCCAGCGTCGATACG	TTGACAGCTAGCTCAGTCCTAGGTATAATGCTAGCACATTTCCAGCGTCGATACGGTTTTAGAGCTAGAAATAGCAAGTTAAAATAAG
murR	CCAACGTGAGTGAGCTGCAATCC	GGATTGCAGCTCACTCACGT	TTGACAGCTAGCTCAGTCCTAGGTATAATGCTAGCGGATTGCAGCTCACTCACGTGTTTTAGAGCTAGAAATAGCAAGTTAAAATAAG
mutH	CCCAACCTCGCCCACTGCTCTCT	AGAGAGCAGTGGGCGAGGTT	TTGACAGCTAGCTCAGTCCTAGGTATAATGCTAGCAGAGAGCAGTGGGCGAGGTTGTTTTAGAGCTAGAAATAGCAAGTTAAAATAAG
mutL	CCAATTCAGGTCTTACCGCCACA	TGTGGCGGTAAGACCTGAAT	TTGACAGCTAGCTCAGTCCTAGGTATAATGCTAGCTGTGGCGGTAAGACCTGAATGTTTTAGAGCTAGAAATAGCAAGTTAAAATAAG
mutM	CCGTTTAAGCGACCAACCAGTGC	GCACTGGTTGGTCGCTTAAA	TTGACAGCTAGCTCAGTCCTAGGTATAATGCTAGCGCACTGGTTGGTCGCTTAAAGTTTTAGAGCTAGAAATAGCAAGTTAAAATAAG
mutS	CCCAGCATCCCGAGATCCTGCTG	CAGCAGGATCTCGGGATGCT	TTGACAGCTAGCTCAGTCCTAGGTATAATGCTAGCCAGCAGGATCTCGGGATGCTGTTTTAGAGCTAGAAATAGCAAGTTAAAATAAG
mutT	CCGGAACAGGCGGTGGTGCGTGA	TCACGCACCACCGCCTGTTC	TTGACAGCTAGCTCAGTCCTAGGTATAATGCTAGCTCACGCACCACCGCCTGTTCGTTTTAGAGCTAGAAATAGCAAGTTAAAATAAG
mutY	CCCAGGTTCTGGACTGGTACGAT	ATCGTACCAGTCCAGAACCT	TTGACAGCTAGCTCAGTCCTAGGTATAATGCTAGCATCGTACCAGTCCAGAACCTGTTTTAGAGCTAGAAATAGCAAGTTAAAATAAG
mzrA	CCAGCTAGCCTGGTCCGGCGCTG	CAGCGCCGGACCAGGCTAGC	TTGACAGCTAGCTCAGTCCTAGGTATAATGCTAGCCAGCGCCGGACCAGGCTAGCGTTTTAGAGCTAGAAATAGCAAGTTAAAATAAG
nac	CCCAGGCTGCTGAAGTATTGCAT	ATGCAATACTTCAGCAGCCT	TTGACAGCTAGCTCAGTCCTAGGTATAATGCTAGCATGCAATACTTCAGCAGCCTGTTTTAGAGCTAGAAATAGCAAGTTAAAATAAG
nadA	CCCACTACTATACCGATCCCGAA	TTCGGGATCGGTATAGTAGT	TTGACAGCTAGCTCAGTCCTAGGTATAATGCTAGCTTCGGGATCGGTATAGTAGTGTTTTAGAGCTAGAAATAGCAAGTTAAAATAAG
nadB	CCCAGGGCGGTATTGCCGCCGTG	CACGGCGGCAATACCGCCCT	TTGACAGCTAGCTCAGTCCTAGGTATAATGCTAGCCACGGCGGCAATACCGCCCTGTTTTAGAGCTAGAAATAGCAAGTTAAAATAAG
nadC	CCCTGACACCCGACGTGACGAGC	GCTCGTCACGTCGGGTGTCA	TTGACAGCTAGCTCAGTCCTAGGTATAATGCTAGCGCTCGTCACGTCGGGTGTCAGTTTTAGAGCTAGAAATAGCAAGTTAAAATAAG
nadD	CCTAATAATGTTCCTCCGCATCG	CGATGCGGAGGAACATTATT	TTGACAGCTAGCTCAGTCCTAGGTATAATGCTAGCCGATGCGGAGGAACATTATTGTTTTAGAGCTAGAAATAGCAAGTTAAAATAAG
nadE	CCGCAGATTAATGCTGAAGAGGA	TCCTCTTCAGCATTAATCTG	TTGACAGCTAGCTCAGTCCTAGGTATAATGCTAGCTCCTCTTCAGCATTAATCTGGTTTTAGAGCTAGAAATAGCAAGTTAAAATAAG
nadK	CCCCACTGCACTGACAACACATG	CATGTGTTGTCAGTGCAGTG	TTGACAGCTAGCTCAGTCCTAGGTATAATGCTAGCCATGTGTTGTCAGTGCAGTGGTTTTAGAGCTAGAAATAGCAAGTTAAAATAAG
nadR	CCAAAGGGTATTTAAGCCAGTTA	TAACTGGCTTAAATACCCTT	TTGACAGCTAGCTCAGTCCTAGGTATAATGCTAGCTAACTGGCTTAAATACCCTTGTTTTAGAGCTAGAAATAGCAAGTTAAAATAAG
nagA	CCCAGGGCCGGATCTTTACCGGC	GCCGGTAAAGATCCGGCCCT	TTGACAGCTAGCTCAGTCCTAGGTATAATGCTAGCGCCGGTAAAGATCCGGCCCTGTTTTAGAGCTAGAAATAGCAAGTTAAAATAAG
nagB	CCACCTATAAAGCGTTAGTCGAA	TTCGACTAACGCTTTATAGG	TTGACAGCTAGCTCAGTCCTAGGTATAATGCTAGCTTCGACTAACGCTTTATAGGGTTTTAGAGCTAGAAATAGCAAGTTAAAATAAG
nagC	CCGAGCAAAGCCAGCTTGCCCCC	GGGGGCAAGCTGGCTTTGCT	TTGACAGCTAGCTCAGTCCTAGGTATAATGCTAGCGGGGGCAAGCTGGCTTTGCTGTTTTAGAGCTAGAAATAGCAAGTTAAAATAAG
nagE	CCCAGGCGGGCGGTGCGATTTTT	AAAAATCGCACCGCCCGCCT	TTGACAGCTAGCTCAGTCCTAGGTATAATGCTAGCAAAAATCGCACCGCCCGCCTGTTTTAGAGCTAGAAATAGCAAGTTAAAATAAG
nagK	CCGCGTGACAGCTATGACGCATT	AATGCGTCATAGCTGTCACG	TTGACAGCTAGCTCAGTCCTAGGTATAATGCTAGCAATGCGTCATAGCTGTCACGGTTTTAGAGCTAGAAATAGCAAGTTAAAATAAG
nagZ	CCTGCCCAGTTACGTGAACTGGT	ACCAGTTCACGTAACTGGGC	TTGACAGCTAGCTCAGTCCTAGGTATAATGCTAGCACCAGTTCACGTAACTGGGCGTTTTAGAGCTAGAAATAGCAAGTTAAAATAAG
nanA	CCTTTTGACCAACAACAAGCACT	AGTGCTTGTTGTTGGTCAAA	TTGACAGCTAGCTCAGTCCTAGGTATAATGCTAGCAGTGCTTGTTGTTGGTCAAAGTTTTAGAGCTAGAAATAGCAAGTTAAAATAAG
nanC	CCTATGAGACTCGACTCAAAGTC	GACTTTGAGTCGAGTCTCAT	TTGACAGCTAGCTCAGTCCTAGGTATAATGCTAGCGACTTTGAGTCGAGTCTCATGTTTTAGAGCTAGAAATAGCAAGTTAAAATAAG
nanE	CCGCTCGATAAACCCGAAATCGT	ACGATTTCGGGTTTATCGAG	TTGACAGCTAGCTCAGTCCTAGGTATAATGCTAGCACGATTTCGGGTTTATCGAGGTTTTAGAGCTAGAAATAGCAAGTTAAAATAAG
nanK	CCGCATTAGTCTCTCCGTTGCAA	TTGCAACGGAGAGACTAATG	TTGACAGCTAGCTCAGTCCTAGGTATAATGCTAGCTTGCAACGGAGAGACTAATGGTTTTAGAGCTAGAAATAGCAAGTTAAAATAAG
nanM	CCATTTAAAAGTGGTACCGGAGC	GCTCCGGTACCACTTTTAAA	TTGACAGCTAGCTCAGTCCTAGGTATAATGCTAGCGCTCCGGTACCACTTTTAAAGTTTTAGAGCTAGAAATAGCAAGTTAAAATAAG
nanR	CCGAAGATTCTTCACCTGCAATT	AATTGCAGGTGAAGAATCTT	TTGACAGCTAGCTCAGTCCTAGGTATAATGCTAGCAATTGCAGGTGAAGAATCTTGTTTTAGAGCTAGAAATAGCAAGTTAAAATAAG
nanS	CCCAGAATTAAACAATTAGCGAG	CTCGCTAATTGTTTAATTCT	TTGACAGCTAGCTCAGTCCTAGGTATAATGCTAGCCTCGCTAATTGTTTAATTCTGTTTTAGAGCTAGAAATAGCAAGTTAAAATAAG
nanT	CCGAAGTACAAGGTGAATTCGGG	CCCGAATTCACCTTGTACTT	TTGACAGCTAGCTCAGTCCTAGGTATAATGCTAGCCCCGAATTCACCTTGTACTTGTTTTAGAGCTAGAAATAGCAAGTTAAAATAAG
napA	CCGGTCTCAGCGTGCCGGGCGTT	AACGCCCGGCACGCTGAGAC	TTGACAGCTAGCTCAGTCCTAGGTATAATGCTAGCAACGCCCGGCACGCTGAGACGTTTTAGAGCTAGAAATAGCAAGTTAAAATAAG
napB	CCGGGACACAGGAAGGGGCCATT	AATGGCCCCTTCCTGTGTCC	TTGACAGCTAGCTCAGTCCTAGGTATAATGCTAGCAATGGCCCCTTCCTGTGTCCGTTTTAGAGCTAGAAATAGCAAGTTAAAATAAG
napC	CCGTAAGCCTGGTCTGATTAAGC	GCTTAATCAGACCAGGCTTA	TTGACAGCTAGCTCAGTCCTAGGTATAATGCTAGCGCTTAATCAGACCAGGCTTAGTTTTAGAGCTAGAAATAGCAAGTTAAAATAAG
napD	CCGAGCGGTCAGTTGATTGTGGT	ACCACAATCAACTGACCGCT	TTGACAGCTAGCTCAGTCCTAGGTATAATGCTAGCACCACAATCAACTGACCGCTGTTTTAGAGCTAGAAATAGCAAGTTAAAATAAG
napF	CCCTGGTCCGGTGATGAATCTCA	TGAGATTCATCACCGGACCA	TTGACAGCTAGCTCAGTCCTAGGTATAATGCTAGCTGAGATTCATCACCGGACCAGTTTTAGAGCTAGAAATAGCAAGTTAAAATAAG
napG	CCGTGGGTGTGGCGCTGGGGTTA	TAACCCCAGCGCCACACCCA	TTGACAGCTAGCTCAGTCCTAGGTATAATGCTAGCTAACCCCAGCGCCACACCCAGTTTTAGAGCTAGAAATAGCAAGTTAAAATAAG
napH	CCTTTGTCAGTTCTTCGTGCTGG	CCAGCACGAAGAACTGACAA	TTGACAGCTAGCTCAGTCCTAGGTATAATGCTAGCCCAGCACGAAGAACTGACAAGTTTTAGAGCTAGAAATAGCAAGTTAAAATAAG
narG	CCACGGGGTAAACTGCACCGGCT	AGCCGGTGCAGTTTACCCCG	TTGACAGCTAGCTCAGTCCTAGGTATAATGCTAGCAGCCGGTGCAGTTTACCCCGGTTTTAGAGCTAGAAATAGCAAGTTAAAATAAG
narH	CCAAGCCGGGCCAGGGCTTCCCG	CGGGAAGCCCTGGCCCGGCT	TTGACAGCTAGCTCAGTCCTAGGTATAATGCTAGCCGGGAAGCCCTGGCCCGGCTGTTTTAGAGCTAGAAATAGCAAGTTAAAATAAG
narI	CCGTACATAGCCGGGGCGGTCTT	AAGACCGCCCCGGCTATGTA	TTGACAGCTAGCTCAGTCCTAGGTATAATGCTAGCAAGACCGCCCCGGCTATGTAGTTTTAGAGCTAGAAATAGCAAGTTAAAATAAG
narJ	CCAAAAGAGGATGCCCATGCGCT	AGCGCATGGGCATCCTCTTT	TTGACAGCTAGCTCAGTCCTAGGTATAATGCTAGCAGCGCATGGGCATCCTCTTTGTTTTAGAGCTAGAAATAGCAAGTTAAAATAAG
narK	CCGCCCCCGAAAGGGCTACTGGA	TCCAGTAGCCCTTTCGGGGG	TTGACAGCTAGCTCAGTCCTAGGTATAATGCTAGCTCCAGTAGCCCTTTCGGGGGGTTTTAGAGCTAGAAATAGCAAGTTAAAATAAG
narL	CCGGCTACTATCCTGCTGATTGA	TCAATCAGCAGGATAGTAGC	TTGACAGCTAGCTCAGTCCTAGGTATAATGCTAGCTCAATCAGCAGGATAGTAGCGTTTTAGAGCTAGAAATAGCAAGTTAAAATAAG
narP	CCACTTATGCGACGCGGTGTTCG	CGAACACCGCGTCGCATAAG	TTGACAGCTAGCTCAGTCCTAGGTATAATGCTAGCCGAACACCGCGTCGCATAAGGTTTTAGAGCTAGAAATAGCAAGTTAAAATAAG
narQ	CCCGTCTCGGCCAGTCTGGCCCG	CGGGCCAGACTGGCCGAGAC	TTGACAGCTAGCTCAGTCCTAGGTATAATGCTAGCCGGGCCAGACTGGCCGAGACGTTTTAGAGCTAGAAATAGCAAGTTAAAATAAG
narU	CCTTCTGTGTCTGGATGCTATTT	AAATAGCATCCAGACACAGA	TTGACAGCTAGCTCAGTCCTAGGTATAATGCTAGCAAATAGCATCCAGACACAGAGTTTTAGAGCTAGAAATAGCAAGTTAAAATAAG
narV	CCTCAAGTCAAATGCTCGATAAA	TTTATCGAGCATTTGACTTG	TTGACAGCTAGCTCAGTCCTAGGTATAATGCTAGCTTTATCGAGCATTTGACTTGGTTTTAGAGCTAGAAATAGCAAGTTAAAATAAG
narW	CCGATGCTTACGGATTTCACCCA	TGGGTGAAATCCGTAAGCAT	TTGACAGCTAGCTCAGTCCTAGGTATAATGCTAGCTGGGTGAAATCCGTAAGCATGTTTTAGAGCTAGAAATAGCAAGTTAAAATAAG
narX	CCCTGGTTAATCAGGTTGCGCTT	AAGCGCAACCTGATTAACCA	TTGACAGCTAGCTCAGTCCTAGGTATAATGCTAGCAAGCGCAACCTGATTAACCAGTTTTAGAGCTAGAAATAGCAAGTTAAAATAAG
narY	CCATACCTGTTCGGTGACCTGTA	TACAGGTCACCGAACAGGTA	TTGACAGCTAGCTCAGTCCTAGGTATAATGCTAGCTACAGGTCACCGAACAGGTAGTTTTAGAGCTAGAAATAGCAAGTTAAAATAAG
narZ	CCACGGTGTTAACTGTACAGGCT	AGCCTGTACAGTTAACACCG	TTGACAGCTAGCTCAGTCCTAGGTATAATGCTAGCAGCCTGTACAGTTAACACCGGTTTTAGAGCTAGAAATAGCAAGTTAAAATAAG
ndh	CCAAAATTACGCTGGTCGATCGT	ACGATCGACCAGCGTAATTT	TTGACAGCTAGCTCAGTCCTAGGTATAATGCTAGCACGATCGACCAGCGTAATTTGTTTTAGAGCTAGAAATAGCAAGTTAAAATAAG
ndk	CCAAAATGCTGCACCTGACCGTT	AACGGTCAGGTGCAGCATTT	TTGACAGCTAGCTCAGTCCTAGGTATAATGCTAGCAACGGTCAGGTGCAGCATTTGTTTTAGAGCTAGAAATAGCAAGTTAAAATAAG
nei	CCACTAACTGATGTCTGGTTTGC	GCAAACCAGACATCAGTTAG	TTGACAGCTAGCTCAGTCCTAGGTATAATGCTAGCGCAAACCAGACATCAGTTAGGTTTTAGAGCTAGAAATAGCAAGTTAAAATAAG
nemA	CCTACCCCGTTGATGGCGGAATA	TATTCCGCCATCAACGGGGT	TTGACAGCTAGCTCAGTCCTAGGTATAATGCTAGCTATTCCGCCATCAACGGGGTGTTTTAGAGCTAGAAATAGCAAGTTAAAATAAG
nemR	CCTTCTATCACTACTTTCGCTCT	AGAGCGAAAGTAGTGATAGA	TTGACAGCTAGCTCAGTCCTAGGTATAATGCTAGCAGAGCGAAAGTAGTGATAGAGTTTTAGAGCTAGAAATAGCAAGTTAAAATAAG
nepI	CCAATGGCCCAGGATTTAGGCAT	ATGCCTAAATCCTGGGCCAT	TTGACAGCTAGCTCAGTCCTAGGTATAATGCTAGCATGCCTAAATCCTGGGCCATGTTTTAGAGCTAGAAATAGCAAGTTAAAATAAG
nfi	CCGGAGCCGATGTCGGGTTTGAG	CTCAAACCCGACATCGGCTC	TTGACAGCTAGCTCAGTCCTAGGTATAATGCTAGCCTCAAACCCGACATCGGCTCGTTTTAGAGCTAGAAATAGCAAGTTAAAATAAG
nfo	CCGCAATTCGCGCCGCCGAAATC	GATTTCGGCGGCGCGAATTG	TTGACAGCTAGCTCAGTCCTAGGTATAATGCTAGCGATTTCGGCGGCGCGAATTGGTTTTAGAGCTAGAAATAGCAAGTTAAAATAAG
nfrA	CCCCGTCTCGATAAAGCGCTGAA	TTCAGCGCTTTATCGAGACG	TTGACAGCTAGCTCAGTCCTAGGTATAATGCTAGCTTCAGCGCTTTATCGAGACGGTTTTAGAGCTAGAAATAGCAAGTTAAAATAAG
nfrB	CCTGGCTCTACGGCTTAAAAGTA	TACTTTTAAGCCGTAGAGCC	TTGACAGCTAGCTCAGTCCTAGGTATAATGCTAGCTACTTTTAAGCCGTAGAGCCGTTTTAGAGCTAGAAATAGCAAGTTAAAATAAG
nfsA	CCGTGCGACGTCCAGTTCCAGTT	AACTGGAACTGGACGTCGCA	TTGACAGCTAGCTCAGTCCTAGGTATAATGCTAGCAACTGGAACTGGACGTCGCAGTTTTAGAGCTAGAAATAGCAAGTTAAAATAAG
nfsB	CCACTAAGGCATTTGATGCCAGC	GCTGGCATCAAATGCCTTAG	TTGACAGCTAGCTCAGTCCTAGGTATAATGCTAGCGCTGGCATCAAATGCCTTAGGTTTTAGAGCTAGAAATAGCAAGTTAAAATAAG
nfuA	CCCTGGCACGCCTAACGCTGAAT	ATTCAGCGTTAGGCGTGCCA	TTGACAGCTAGCTCAGTCCTAGGTATAATGCTAGCATTCAGCGTTAGGCGTGCCAGTTTTAGAGCTAGAAATAGCAAGTTAAAATAAG
nhaA	CCTCGGGAGGCATTATTCTTATC	GATAAGAATAATGCCTCCCG	TTGACAGCTAGCTCAGTCCTAGGTATAATGCTAGCGATAAGAATAATGCCTCCCGGTTTTAGAGCTAGAAATAGCAAGTTAAAATAAG
nhaB	CCAGTCCCCCGACTGGTACAAAC	GTTTGTACCAGTCGGGGGAC	TTGACAGCTAGCTCAGTCCTAGGTATAATGCTAGCGTTTGTACCAGTCGGGGGACGTTTTAGAGCTAGAAATAGCAAGTTAAAATAAG
nhaR	CCACTTGTATTACTTCTGGCATG	CATGCCAGAAGTAATACAAG	TTGACAGCTAGCTCAGTCCTAGGTATAATGCTAGCCATGCCAGAAGTAATACAAGGTTTTAGAGCTAGAAATAGCAAGTTAAAATAAG
nhoA	CCGTATTAACTGGTCGGGAGCTG	CAGCTCCCGACCAGTTAATA	TTGACAGCTAGCTCAGTCCTAGGTATAATGCTAGCCAGCTCCCGACCAGTTAATAGTTTTAGAGCTAGAAATAGCAAGTTAAAATAAG
nikA	CCGCACTCTATTTGCGCTGCTGG	CCAGCAGCGCAAATAGAGTG	TTGACAGCTAGCTCAGTCCTAGGTATAATGCTAGCCCAGCAGCGCAAATAGAGTGGTTTTAGAGCTAGAAATAGCAAGTTAAAATAAG
nikB	CCGCCTCGGTGATCATTTTTCTG	CAGAAAAATGATCACCGAGG	TTGACAGCTAGCTCAGTCCTAGGTATAATGCTAGCCAGAAAAATGATCACCGAGGGTTTTAGAGCTAGAAATAGCAAGTTAAAATAAG
nikC	CCGTATGACCCACAGGCGATTGA	TCAATCGCCTGTGGGTCATA	TTGACAGCTAGCTCAGTCCTAGGTATAATGCTAGCTCAATCGCCTGTGGGTCATAGTTTTAGAGCTAGAAATAGCAAGTTAAAATAAG
nikD	CCCTGCAACGCGGGCGCGTGCTG	CAGCACGCGCCCGCGTTGCA	TTGACAGCTAGCTCAGTCCTAGGTATAATGCTAGCCAGCACGCGCCCGCGTTGCAGTTTTAGAGCTAGAAATAGCAAGTTAAAATAAG
nikE	CCATCACTATGCGCACGGTGGAT	ATCCACCGTGCGCATAGTGA	TTGACAGCTAGCTCAGTCCTAGGTATAATGCTAGCATCCACCGTGCGCATAGTGAGTTTTAGAGCTAGAAATAGCAAGTTAAAATAAG
nikR	CCGAAGCTATCCGCGACATTCTG	CAGAATGTCGCGGATAGCTT	TTGACAGCTAGCTCAGTCCTAGGTATAATGCTAGCCAGAATGTCGCGGATAGCTTGTTTTAGAGCTAGAAATAGCAAGTTAAAATAAG
ninE	CCAAATCGTCGTAAGCGTAAACC	GGTTTACGCTTACGACGATT	TTGACAGCTAGCTCAGTCCTAGGTATAATGCTAGCGGTTTACGCTTACGACGATTGTTTTAGAGCTAGAAATAGCAAGTTAAAATAAG
nirB	CCTCTCGTCTTACTTCTCTCACC	GGTGAGAGAAGTAAGACGAG	TTGACAGCTAGCTCAGTCCTAGGTATAATGCTAGCGGTGAGAGAAGTAAGACGAGGTTTTAGAGCTAGAAATAGCAAGTTAAAATAAG
nirC	CCGCTCGGCTTTTGGGTCAGCTC	GAGCTGACCCAAAAGCCGAG	TTGACAGCTAGCTCAGTCCTAGGTATAATGCTAGCGAGCTGACCCAAAAGCCGAGGTTTTAGAGCTAGAAATAGCAAGTTAAAATAAG
nirD	CCGTATCACAGCGATCAGGTGTT	AACACCTGATCGCTGTGATA	TTGACAGCTAGCTCAGTCCTAGGTATAATGCTAGCAACACCTGATCGCTGTGATAGTTTTAGAGCTAGAAATAGCAAGTTAAAATAAG
nlpA	CCGGAATTCTGCTGGCAGGTTGC	GCAACCTGCCAGCAGAATTC	TTGACAGCTAGCTCAGTCCTAGGTATAATGCTAGCGCAACCTGCCAGCAGAATTCGTTTTAGAGCTAGAAATAGCAAGTTAAAATAAG
nlpC	CCGGGTGTAGCCACCATAAAGCA	TGCTTTATGGTGGCTACACC	TTGACAGCTAGCTCAGTCCTAGGTATAATGCTAGCTGCTTTATGGTGGCTACACCGTTTTAGAGCTAGAAATAGCAAGTTAAAATAAG
nlpD	CCCAAAATTCACCGTTCGCCGCA	TGCGGCGAACGGTGAATTTT	TTGACAGCTAGCTCAGTCCTAGGTATAATGCTAGCTGCGGCGAACGGTGAATTTTGTTTTAGAGCTAGAAATAGCAAGTTAAAATAAG
nlpE	CCGAAGTCGATACGCTTTCTCCG	CGGAGAAAGCGTATCGACTT	TTGACAGCTAGCTCAGTCCTAGGTATAATGCTAGCCGGAGAAAGCGTATCGACTTGTTTTAGAGCTAGAAATAGCAAGTTAAAATAAG
nlpI	CCGACTTTACAGCAGGAAGTGAT	ATCACTTCCTGCTGTAAAGT	TTGACAGCTAGCTCAGTCCTAGGTATAATGCTAGCATCACTTCCTGCTGTAAAGTGTTTTAGAGCTAGAAATAGCAAGTTAAAATAAG
nmpC	CCTCTAATGATGCAGATGATGGT	ACCATCATCTGCATCATTAG	TTGACAGCTAGCTCAGTCCTAGGTATAATGCTAGCACCATCATCTGCATCATTAGGTTTTAGAGCTAGAAATAGCAAGTTAAAATAAG
nnr	CCCCGTAAGTATACCACACACCG	CGGTGTGTGGTATACTTACG	TTGACAGCTAGCTCAGTCCTAGGTATAATGCTAGCCGGTGTGTGGTATACTTACGGTTTTAGAGCTAGAAATAGCAAGTTAAAATAAG
nohD	n.a.	n.a.
nohQ	n.a.	n.a.
norR	CCATCGAATTGCAGCGTGGGATT	AATCCCACGCTGCAATTCGA	TTGACAGCTAGCTCAGTCCTAGGTATAATGCTAGCAATCCCACGCTGCAATTCGAGTTTTAGAGCTAGAAATAGCAAGTTAAAATAAG
norV	CCGCGAAGAAAAAAACGTGCTGA	TCAGCACGTTTTTTTCTTCG	TTGACAGCTAGCTCAGTCCTAGGTATAATGCTAGCTCAGCACGTTTTTTTCTTCGGTTTTAGAGCTAGAAATAGCAAGTTAAAATAAG
norW	CCTGACCTCAGCCATGTTATCAG	CTGATAACATGGCTGAGGTC	TTGACAGCTAGCTCAGTCCTAGGTATAATGCTAGCCTGATAACATGGCTGAGGTCGTTTTAGAGCTAGAAATAGCAAGTTAAAATAAG
npr	CCGAGGCTGAAGCCAACAGCGTT	AACGCTGTTGGCTTCAGCCT	TTGACAGCTAGCTCAGTCCTAGGTATAATGCTAGCAACGCTGTTGGCTTCAGCCTGTTTTAGAGCTAGAAATAGCAAGTTAAAATAAG
nrdA	CCCAGGTCGAGCTGCGCTCCCAC	GTGGGAGCGCAGCTCGACCT	TTGACAGCTAGCTCAGTCCTAGGTATAATGCTAGCGTGGGAGCGCAGCTCGACCTGTTTTAGAGCTAGAAATAGCAAGTTAAAATAAG
nrdB	CCGATGTTCTTTGGTCAGCCGGT	ACCGGCTGACCAAAGAACAT	TTGACAGCTAGCTCAGTCCTAGGTATAATGCTAGCACCGGCTGACCAAAGAACATGTTTTAGAGCTAGAAATAGCAAGTTAAAATAAG
nrdD	CCGCATGTGATGAAACGAGACGG	CCGTCTCGTTTCATCACATG	TTGACAGCTAGCTCAGTCCTAGGTATAATGCTAGCCCGTCTCGTTTCATCACATGGTTTTAGAGCTAGAAATAGCAAGTTAAAATAAG
nrdE	CCTCTACGATAGCGCAGGTCGCA	TGCGACCTGCGCTATCGTAG	TTGACAGCTAGCTCAGTCCTAGGTATAATGCTAGCTGCGACCTGCGCTATCGTAGGTTTTAGAGCTAGAAATAGCAAGTTAAAATAAG
nrdF	CCAGAAAAGGTGCCGCTGTCGAA	TTCGACAGCGGCACCTTTTC	TTGACAGCTAGCTCAGTCCTAGGTATAATGCTAGCTTCGACAGCGGCACCTTTTCGTTTTAGAGCTAGAAATAGCAAGTTAAAATAAG
nrdG	CCTGTCGACATCGTCAACGGCCC	GGGCCGTTGACGATGTCGAC	TTGACAGCTAGCTCAGTCCTAGGTATAATGCTAGCGGGCCGTTGACGATGTCGACGTTTTAGAGCTAGAAATAGCAAGTTAAAATAAG
nrdH	CCAAACGGGCGATGGAAAACCGG	CCGGTTTTCCATCGCCCGTT	TTGACAGCTAGCTCAGTCCTAGGTATAATGCTAGCCCGGTTTTCCATCGCCCGTTGTTTTAGAGCTAGAAATAGCAAGTTAAAATAAG
nrdI	CCTTACATCCTGATCGTGCCCTC	GAGGGCACGATCAGGATGTA	TTGACAGCTAGCTCAGTCCTAGGTATAATGCTAGCGAGGGCACGATCAGGATGTAGTTTTAGAGCTAGAAATAGCAAGTTAAAATAAG
nrdR	CCGTGGACACTAAGGTAATTGAC	GTCAATTACCTTAGTGTCCA	TTGACAGCTAGCTCAGTCCTAGGTATAATGCTAGCGTCAATTACCTTAGTGTCCAGTTTTAGAGCTAGAAATAGCAAGTTAAAATAAG
nrfA	CCTTTGCCCCGCAGCATCCCGAT	ATCGGGATGCTGCGGGGCAA	TTGACAGCTAGCTCAGTCCTAGGTATAATGCTAGCATCGGGATGCTGCGGGGCAAGTTTTAGAGCTAGAAATAGCAAGTTAAAATAAG
nrfB	CCGCTACCCCTGCGGCGCAGGCA	TGCCTGCGCCGCAGGGGTAG	TTGACAGCTAGCTCAGTCCTAGGTATAATGCTAGCTGCCTGCGCCGCAGGGGTAGGTTTTAGAGCTAGAAATAGCAAGTTAAAATAAG
nrfC	CCTGGTCTCGTCGCCAGTTTCTC	GAGAAACTGGCGACGAGACC	TTGACAGCTAGCTCAGTCCTAGGTATAATGCTAGCGAGAAACTGGCGACGAGACCGTTTTAGAGCTAGAAATAGCAAGTTAAAATAAG
nrfD	CCATCTACCTGTTTTTGATTGGT	ACCAATCAAAAACAGGTAGA	TTGACAGCTAGCTCAGTCCTAGGTATAATGCTAGCACCAATCAAAAACAGGTAGAGTTTTAGAGCTAGAAATAGCAAGTTAAAATAAG
nrfE	CCCCGTTGACGGCCTTCGCGGGA	TCCCGCGAAGGCCGTCAACG	TTGACAGCTAGCTCAGTCCTAGGTATAATGCTAGCTCCCGCGAAGGCCGTCAACGGTTTTAGAGCTAGAAATAGCAAGTTAAAATAAG
nrfF	CCGCAGTGCCAGAATCAAAACTT	AAGTTTTGATTCTGGCACTG	TTGACAGCTAGCTCAGTCCTAGGTATAATGCTAGCAAGTTTTGATTCTGGCACTGGTTTTAGAGCTAGAAATAGCAAGTTAAAATAAG
nrfG	CCAAAATACCGGTGAAAATGCTG	CAGCATTTTCACCGGTATTT	TTGACAGCTAGCTCAGTCCTAGGTATAATGCTAGCCAGCATTTTCACCGGTATTTGTTTTAGAGCTAGAAATAGCAAGTTAAAATAAG
nsrR	CCAGTATTTCTGAAGTGACTGAC	GTCAGTCACTTCAGAAATAC	TTGACAGCTAGCTCAGTCCTAGGTATAATGCTAGCGTCAGTCACTTCAGAAATACGTTTTAGAGCTAGAAATAGCAAGTTAAAATAAG
nth	CCACCGAGCTTAATTTCAGTTCG	CGAACTGAAATTAAGCTCGG	TTGACAGCTAGCTCAGTCCTAGGTATAATGCTAGCCGAACTGAAATTAAGCTCGGGTTTTAGAGCTAGAAATAGCAAGTTAAAATAAG
nudB	CCCGATTTCTGGCAGTCGGTAAC	GTTACCGACTGCCAGAAATC	TTGACAGCTAGCTCAGTCCTAGGTATAATGCTAGCGTTACCGACTGCCAGAAATCGTTTTAGAGCTAGAAATAGCAAGTTAAAATAAG
nudC	CCGAAGGGAGAATTGCCATATGG	CCATATGGCAATTCTCCCTT	TTGACAGCTAGCTCAGTCCTAGGTATAATGCTAGCCCATATGGCAATTCTCCCTTGTTTTAGAGCTAGAAATAGCAAGTTAAAATAAG
nudE	CCGTCGAGAGCGTGGATCTGGAG	CTCCAGATCCACGCTCTCGA	TTGACAGCTAGCTCAGTCCTAGGTATAATGCTAGCCTCCAGATCCACGCTCTCGAGTTTTAGAGCTAGAAATAGCAAGTTAAAATAAG
nudF	CCGTTACATTTGGCAAAAACGAT	ATCGTTTTTGCCAAATGTAA	TTGACAGCTAGCTCAGTCCTAGGTATAATGCTAGCATCGTTTTTGCCAAATGTAAGTTTTAGAGCTAGAAATAGCAAGTTAAAATAAG
nudG	CCGCCCAGAGCGATCAGGCGGGA	TCCCGCCTGATCGCTCTGGG	TTGACAGCTAGCTCAGTCCTAGGTATAATGCTAGCTCCCGCCTGATCGCTCTGGGGTTTTAGAGCTAGAAATAGCAAGTTAAAATAAG
nudI	CCCCGGTCAATGGGCGATTTCGG	CCGAAATCGCCCATTGACCG	TTGACAGCTAGCTCAGTCCTAGGTATAATGCTAGCCCGAAATCGCCCATTGACCGGTTTTAGAGCTAGAAATAGCAAGTTAAAATAAG
nudJ	CCTTAGTGGAAGCCGCCGCCCGT	ACGGGCGGCGGCTTCCACTA	TTGACAGCTAGCTCAGTCCTAGGTATAATGCTAGCACGGGCGGCGGCTTCCACTAGTTTTAGAGCTAGAAATAGCAAGTTAAAATAAG
nudK	CCGATAACTATTTCACCCTGCAC	GTGCAGGGTGAAATAGTTAT	TTGACAGCTAGCTCAGTCCTAGGTATAATGCTAGCGTGCAGGGTGAAATAGTTATGTTTTAGAGCTAGAAATAGCAAGTTAAAATAAG
nudL	CCATCGTCCGTCGACCGCAACCG	CGGTTGCGGTCGACGGACGA	TTGACAGCTAGCTCAGTCCTAGGTATAATGCTAGCCGGTTGCGGTCGACGGACGAGTTTTAGAGCTAGAAATAGCAAGTTAAAATAAG
nuoA	CCGTTTGAATCCGGTATCGACTC	GAGTCGATACCGGATTCAAA	TTGACAGCTAGCTCAGTCCTAGGTATAATGCTAGCGAGTCGATACCGGATTCAAAGTTTTAGAGCTAGAAATAGCAAGTTAAAATAAG
nuoB	CCGACCCTCTGGAGCAAGAAGTT	AACTTCTTGCTCCAGAGGGT	TTGACAGCTAGCTCAGTCCTAGGTATAATGCTAGCAACTTCTTGCTCCAGAGGGTGTTTTAGAGCTAGAAATAGCAAGTTAAAATAAG
nuoC	CCGTTGTGTGGATCAAGCGTGAA	TTCACGCTTGATCCACACAA	TTGACAGCTAGCTCAGTCCTAGGTATAATGCTAGCTTCACGCTTGATCCACACAAGTTTTAGAGCTAGAAATAGCAAGTTAAAATAAG
nuoE	CCACTACGAAGACCCGCGTGCGG	CCGCACGCGGGTCTTCGTAG	TTGACAGCTAGCTCAGTCCTAGGTATAATGCTAGCCCGCACGCGGGTCTTCGTAGGTTTTAGAGCTAGAAATAGCAAGTTAAAATAAG
nuoF	CCGTACTCCCGAAACGCATCCGC	GCGGATGCGTTTCGGGAGTA	TTGACAGCTAGCTCAGTCCTAGGTATAATGCTAGCGCGGATGCGTTTCGGGAGTAGTTTTAGAGCTAGAAATAGCAAGTTAAAATAAG
nuoG	CCTTACTTTTGCTGGCATCCGGC	GCCGGATGCCAGCAAAAGTA	TTGACAGCTAGCTCAGTCCTAGGTATAATGCTAGCGCCGGATGCCAGCAAAAGTAGTTTTAGAGCTAGAAATAGCAAGTTAAAATAAG
nuoH	CCGTTACGGACCTAACCGTGTTG	CAACACGGTTAGGTCCGTAA	TTGACAGCTAGCTCAGTCCTAGGTATAATGCTAGCCAACACGGTTAGGTCCGTAAGTTTTAGAGCTAGAAATAGCAAGTTAAAATAAG
nuoI	CCCAGGTTCGTAGTATCTGGATG	CATCCAGATACTACGAACCT	TTGACAGCTAGCTCAGTCCTAGGTATAATGCTAGCCATCCAGATACTACGAACCTGTTTTAGAGCTAGAAATAGCAAGTTAAAATAAG
nuoJ	CCATACTTGCGACCTTGCGAGTG	CACTCGCAAGGTCGCAAGTA	TTGACAGCTAGCTCAGTCCTAGGTATAATGCTAGCCACTCGCAAGGTCGCAAGTAGTTTTAGAGCTAGAAATAGCAAGTTAAAATAAG
nuoK	CCCCTTACAACATGGACTGATCC	GGATCAGTCCATGTTGTAAG	TTGACAGCTAGCTCAGTCCTAGGTATAATGCTAGCGGATCAGTCCATGTTGTAAGGTTTTAGAGCTAGAAATAGCAAGTTAAAATAAG
nuoL	CCTTAACCATTATTTTGCCATTG	CAATGGCAAAATAATGGTTA	TTGACAGCTAGCTCAGTCCTAGGTATAATGCTAGCCAATGGCAAAATAATGGTTAGTTTTAGAGCTAGAAATAGCAAGTTAAAATAAG
nuoM	CCATGGGATTGACGCTGGCGCTG	CAGCGCCAGCGTCAATCCCA	TTGACAGCTAGCTCAGTCCTAGGTATAATGCTAGCCAGCGCCAGCGTCAATCCCAGTTTTAGAGCTAGAAATAGCAAGTTAAAATAAG
nuoN	CCATTGCGTGGCGACGCAATCAT	ATGATTGCGTCGCCACGCAA	TTGACAGCTAGCTCAGTCCTAGGTATAATGCTAGCATGATTGCGTCGCCACGCAAGTTTTAGAGCTAGAAATAGCAAGTTAAAATAAG
nupC	CCGCGTCCTTCATTTTGTACTGG	CCAGTACAAAATGAAGGACG	TTGACAGCTAGCTCAGTCCTAGGTATAATGCTAGCCCAGTACAAAATGAAGGACGGTTTTAGAGCTAGAAATAGCAAGTTAAAATAAG
nupG	CCTCGGCTCCTATATGTTTGTTA	TAACAAACATATAGGAGCCG	TTGACAGCTAGCTCAGTCCTAGGTATAATGCTAGCTAACAAACATATAGGAGCCGGTTTTAGAGCTAGAAATAGCAAGTTAAAATAAG
nupX	CCGCCAGGGCGTTGGGTCGCTGA	TCAGCGACCCAACGCCCTGG	TTGACAGCTAGCTCAGTCCTAGGTATAATGCTAGCTCAGCGACCCAACGCCCTGGGTTTTAGAGCTAGAAATAGCAAGTTAAAATAAG
nusA	CCGTATCCAATGAAAAGGCGCTA	TAGCGCCTTTTCATTGGATA	TTGACAGCTAGCTCAGTCCTAGGTATAATGCTAGCTAGCGCCTTTTCATTGGATAGTTTTAGAGCTAGAAATAGCAAGTTAAAATAAG
nusB	CCGCGCTCGTGAGTGTGCCGTCC	GGACGGCACACTCACGAGCG	TTGACAGCTAGCTCAGTCCTAGGTATAATGCTAGCGGACGGCACACTCACGAGCGGTTTTAGAGCTAGAAATAGCAAGTTAAAATAAG
nusG	CCGCGTAGCAACGTCGCTGCGTG	CACGCAGCGACGTTGCTACG	TTGACAGCTAGCTCAGTCCTAGGTATAATGCTAGCCACGCAGCGACGTTGCTACGGTTTTAGAGCTAGAAATAGCAAGTTAAAATAAG
obgE	CCGCGAAAAGTATATTCCGAAAG	CTTTCGGAATATACTTTTCG	TTGACAGCTAGCTCAGTCCTAGGTATAATGCTAGCCTTTCGGAATATACTTTTCGGTTTTAGAGCTAGAAATAGCAAGTTAAAATAAG
ogrK	CCGCACATGCGCGTACAAGCCGC	GCGGCTTGTACGCGCATGTG	TTGACAGCTAGCTCAGTCCTAGGTATAATGCTAGCGCGGCTTGTACGCGCATGTGGTTTTAGAGCTAGAAATAGCAAGTTAAAATAAG
ogt	CCACTGGGTCCACTGTGGGTGAT	ATCACCCACAGTGGACCCAG	TTGACAGCTAGCTCAGTCCTAGGTATAATGCTAGCATCACCCACAGTGGACCCAGGTTTTAGAGCTAGAAATAGCAAGTTAAAATAAG
ompA	CCGCTCCGAAAGATAACACCTGG	CCAGGTGTTATCTTTCGGAG	TTGACAGCTAGCTCAGTCCTAGGTATAATGCTAGCCCAGGTGTTATCTTTCGGAGGTTTTAGAGCTAGAAATAGCAAGTTAAAATAAG
ompC	CCTGGTCCCAGCTCTGCTGGTAG	CTACCAGCAGAGCTGGGACC	TTGACAGCTAGCTCAGTCCTAGGTATAATGCTAGCCTACCAGCAGAGCTGGGACCGTTTTAGAGCTAGAAATAGCAAGTTAAAATAAG
ompF	CCAAGGGTAACGGTGAAAACAGT	ACTGTTTTCACCGTTACCCT	TTGACAGCTAGCTCAGTCCTAGGTATAATGCTAGCACTGTTTTCACCGTTACCCTGTTTTAGAGCTAGAAATAGCAAGTTAAAATAAG
ompG	CCGAGGAAAGGAACGACTGGCAC	GTGCCAGTCGTTCCTTTCCT	TTGACAGCTAGCTCAGTCCTAGGTATAATGCTAGCGTGCCAGTCGTTCCTTTCCTGTTTTAGAGCTAGAAATAGCAAGTTAAAATAAG
ompL	CCTCTGCCTCGGTATTTGCTGGC	GCCAGCAAATACCGAGGCAG	TTGACAGCTAGCTCAGTCCTAGGTATAATGCTAGCGCCAGCAAATACCGAGGCAGGTTTTAGAGCTAGAAATAGCAAGTTAAAATAAG
ompN	CCCTGCTCGCCGCAGGTGCTGCA	TGCAGCACCTGCGGCGAGCA	TTGACAGCTAGCTCAGTCCTAGGTATAATGCTAGCTGCAGCACCTGCGGCGAGCAGTTTTAGAGCTAGAAATAGCAAGTTAAAATAAG
ompR	CCATCTTATGGTACTGGATTTAA	TTAAATCCAGTACCATAAGA	TTGACAGCTAGCTCAGTCCTAGGTATAATGCTAGCTTAAATCCAGTACCATAAGAGTTTTAGAGCTAGAAATAGCAAGTTAAAATAAG
ompT	CCGAGACTTTATCGTTTACTCCT	AGGAGTAAACGATAAAGTCT	TTGACAGCTAGCTCAGTCCTAGGTATAATGCTAGCAGGAGTAAACGATAAAGTCTGTTTTAGAGCTAGAAATAGCAAGTTAAAATAAG
ompW	CCGTACGTCCAACAGAAGGTGCT	AGCACCTTCTGTTGGACGTA	TTGACAGCTAGCTCAGTCCTAGGTATAATGCTAGCAGCACCTTCTGTTGGACGTAGTTTTAGAGCTAGAAATAGCAAGTTAAAATAAG
ompX	CCAAATGAACAAAATGGGCGGTT	AACCGCCCATTTTGTTCATT	TTGACAGCTAGCTCAGTCCTAGGTATAATGCTAGCAACCGCCCATTTTGTTCATTGTTTTAGAGCTAGAAATAGCAAGTTAAAATAAG
opgB	CCAGCGACTATTTTACTGGCGAT	ATCGCCAGTAAAATAGTCGC	TTGACAGCTAGCTCAGTCCTAGGTATAATGCTAGCATCGCCAGTAAAATAGTCGCGTTTTAGAGCTAGAAATAGCAAGTTAAAATAAG
opgC	CCCAGTACCCGCGCAACGTGAAT	ATTCACGTTGCGCGGGTACT	TTGACAGCTAGCTCAGTCCTAGGTATAATGCTAGCATTCACGTTGCGCGGGTACTGTTTTAGAGCTAGAAATAGCAAGTTAAAATAAG
opgD	CCATTCTACAGTCAATGGCGCAC	GTGCGCCATTGACTGTAGAA	TTGACAGCTAGCTCAGTCCTAGGTATAATGCTAGCGTGCGCCATTGACTGTAGAAGTTTTAGAGCTAGAAATAGCAAGTTAAAATAAG
opgE	CCGTGGACTGCGTTCTACTTTTT	AAAAAGTAGAACGCAGTCCA	TTGACAGCTAGCTCAGTCCTAGGTATAATGCTAGCAAAAAGTAGAACGCAGTCCAGTTTTAGAGCTAGAAATAGCAAGTTAAAATAAG
opgG	CCCTGTATACATCTTCAAGCTGG	CCAGCTTGAAGATGTATACA	TTGACAGCTAGCTCAGTCCTAGGTATAATGCTAGCCCAGCTTGAAGATGTATACAGTTTTAGAGCTAGAAATAGCAAGTTAAAATAAG
opgH	CCGAAGACTGATATCCGCGCCGT	ACGGCGCGGATATCAGTCTT	TTGACAGCTAGCTCAGTCCTAGGTATAATGCTAGCACGGCGCGGATATCAGTCTTGTTTTAGAGCTAGAAATAGCAAGTTAAAATAAG
oppA	CCAAGAGAAGTTTAGTAGCAGCT	AGCTGCTACTAAACTTCTCT	TTGACAGCTAGCTCAGTCCTAGGTATAATGCTAGCAGCTGCTACTAAACTTCTCTGTTTTAGAGCTAGAAATAGCAAGTTAAAATAAG
oppB	CCGACGCTATTTATTCTTATTAC	GTAATAAGAATAAATAGCGT	TTGACAGCTAGCTCAGTCCTAGGTATAATGCTAGCGTAATAAGAATAAATAGCGTGTTTTAGAGCTAGAAATAGCAAGTTAAAATAAG
oppC	CCAGTCTGATAGTGCTGGTGCTG	CAGCACCAGCACTATCAGAC	TTGACAGCTAGCTCAGTCCTAGGTATAATGCTAGCCAGCACCAGCACTATCAGACGTTTTAGAGCTAGAAATAGCAAGTTAAAATAAG
oppD	CCGCTCGCACAACAACAGGCTGA	TCAGCCTGTTGTTGTGCGAG	TTGACAGCTAGCTCAGTCCTAGGTATAATGCTAGCTCAGCCTGTTGTTGTGCGAGGTTTTAGAGCTAGAAATAGCAAGTTAAAATAAG
oppF	CCTCCTTGAAATCGCCGATCTTA	TAAGATCGGCGATTTCAAGG	TTGACAGCTAGCTCAGTCCTAGGTATAATGCTAGCTAAGATCGGCGATTTCAAGGGTTTTAGAGCTAGAAATAGCAAGTTAAAATAAG
orn	CCTGATTTGGATCGATCTTGAGA	TCTCAAGATCGATCCAAATC	TTGACAGCTAGCTCAGTCCTAGGTATAATGCTAGCTCTCAAGATCGATCCAAATCGTTTTAGAGCTAGAAATAGCAAGTTAAAATAAG
osmB	CCTGTTCTAACTGGTCTAAACGG	CCGTTTAGACCAGTTAGAAC	TTGACAGCTAGCTCAGTCCTAGGTATAATGCTAGCCCGTTTAGACCAGTTAGAACGTTTTAGAGCTAGAAATAGCAAGTTAAAATAAG
osmC	CCACCGAGAGTGGCGTGCTGAAC	GTTCAGCACGCCACTCTCGG	TTGACAGCTAGCTCAGTCCTAGGTATAATGCTAGCGTTCAGCACGCCACTCTCGGGTTTTAGAGCTAGAAATAGCAAGTTAAAATAAG
osmE	CCAAAGACCAGTTTGTACAGCCT	AGGCTGTACAAACTGGTCTT	TTGACAGCTAGCTCAGTCCTAGGTATAATGCTAGCAGGCTGTACAAACTGGTCTTGTTTTAGAGCTAGAAATAGCAAGTTAAAATAAG
osmF	CCACTCTTAAAGCTCTGGGCAGG	CCTGCCCAGAGCTTTAAGAG	TTGACAGCTAGCTCAGTCCTAGGTATAATGCTAGCCCTGCCCAGAGCTTTAAGAGGTTTTAGAGCTAGAAATAGCAAGTTAAAATAAG
osmY	CCTACGCGGAAAACAACGCGCAG	CTGCGCGTTGTTTTCCGCGT	TTGACAGCTAGCTCAGTCCTAGGTATAATGCTAGCCTGCGCGTTGTTTTCCGCGTGTTTTAGAGCTAGAAATAGCAAGTTAAAATAAG
otsA	CCGGATTGCACCACCAGACGAGC	GCTCGTCTGGTGGTGCAATC	TTGACAGCTAGCTCAGTCCTAGGTATAATGCTAGCGCTCGTCTGGTGGTGCAATCGTTTTAGAGCTAGAAATAGCAAGTTAAAATAAG
otsB	CCGAAACCCCTGAACTATCCGCG	CGCGGATAGTTCAGGGGTTT	TTGACAGCTAGCTCAGTCCTAGGTATAATGCTAGCCGCGGATAGTTCAGGGGTTTGTTTTAGAGCTAGAAATAGCAAGTTAAAATAAG
oweE	CCGGCTATGTATGGGATGGTTGC	GCAACCATCCCATACATAGC	TTGACAGCTAGCTCAGTCCTAGGTATAATGCTAGCGCAACCATCCCATACATAGCGTTTTAGAGCTAGAAATAGCAAGTTAAAATAAG
oxc	CCCAGGCGGAAGGCATTCGTTAT	ATAACGAATGCCTTCCGCCT	TTGACAGCTAGCTCAGTCCTAGGTATAATGCTAGCATAACGAATGCCTTCCGCCTGTTTTAGAGCTAGAAATAGCAAGTTAAAATAAG
oxyR	CCACGTTAGCCAGCCGACGCTTA	TAAGCGTCGGCTGGCTAACG	TTGACAGCTAGCTCAGTCCTAGGTATAATGCTAGCTAAGCGTCGGCTGGCTAACGGTTTTAGAGCTAGAAATAGCAAGTTAAAATAAG
paaA	CCGAGATTGTTGGTATGTTGCCT	AGGCAACATACCAACAATCT	TTGACAGCTAGCTCAGTCCTAGGTATAATGCTAGCAGGCAACATACCAACAATCTGTTTTAGAGCTAGAAATAGCAAGTTAAAATAAG
paaB	CCGTTATACGAAGTTTTCGTGCG	CGCACGAAAACTTCGTATAA	TTGACAGCTAGCTCAGTCCTAGGTATAATGCTAGCCGCACGAAAACTTCGTATAAGTTTTAGAGCTAGAAATAGCAAGTTAAAATAAG
paaC	CCTGGTGCTCTCCCAGCGGTTGG	CCAACCGCTGGGAGAGCACC	TTGACAGCTAGCTCAGTCCTAGGTATAATGCTAGCCCAACCGCTGGGAGAGCACCGTTTTAGAGCTAGAAATAGCAAGTTAAAATAAG
paaD	CCGCCACAGGTTCATGAGATATG	CATATCTCATGAACCTGTGG	TTGACAGCTAGCTCAGTCCTAGGTATAATGCTAGCCATATCTCATGAACCTGTGGGTTTTAGAGCTAGAAATAGCAAGTTAAAATAAG
paaE	CCTTAACAGTGGCAAAAGTCGAG	CTCGACTTTTGCCACTGTTA	TTGACAGCTAGCTCAGTCCTAGGTATAATGCTAGCCTCGACTTTTGCCACTGTTAGTTTTAGAGCTAGAAATAGCAAGTTAAAATAAG
paaF	CCGCACGTAATGCGCTAAATAAT	ATTATTTAGCGCATTACGTG	TTGACAGCTAGCTCAGTCCTAGGTATAATGCTAGCATTATTTAGCGCATTACGTGGTTTTAGAGCTAGAAATAGCAAGTTAAAATAAG
paaG	CCTGTTACTTACAGGTGCCGGGC	GCCCGGCACCTGTAAGTAAC	TTGACAGCTAGCTCAGTCCTAGGTATAATGCTAGCGCCCGGCACCTGTAAGTAACGTTTTAGAGCTAGAAATAGCAAGTTAAAATAAG
paaH	CCATGGGGGCAGGCATTGCTGAA	TTCAGCAATGCCTGCCCCCA	TTGACAGCTAGCTCAGTCCTAGGTATAATGCTAGCTTCAGCAATGCCTGCCCCCAGTTTTAGAGCTAGAAATAGCAAGTTAAAATAAG
paaI	CCAAAGCGCTTGGCATCGACATT	AATGTCGATGCCAAGCGCTT	TTGACAGCTAGCTCAGTCCTAGGTATAATGCTAGCAATGTCGATGCCAAGCGCTTGTTTTAGAGCTAGAAATAGCAAGTTAAAATAAG
paaJ	CCAATTGGTCGCTACGGCGGGGC	GCCCCGCCGTAGCGACCAAT	TTGACAGCTAGCTCAGTCCTAGGTATAATGCTAGCGCCCCGCCGTAGCGACCAATGTTTTAGAGCTAGAAATAGCAAGTTAAAATAAG
paaK	CCGATGTATCGGCGCAAATTCGA	TCGAATTTGCGCCGATACAT	TTGACAGCTAGCTCAGTCCTAGGTATAATGCTAGCTCGAATTTGCGCCGATACATGTTTTAGAGCTAGAAATAGCAAGTTAAAATAAG
paaX	CCTCTCTGTATGGTGATTCGCTT	AAGCGAATCACCATACAGAG	TTGACAGCTAGCTCAGTCCTAGGTATAATGCTAGCAAGCGAATCACCATACAGAGGTTTTAGAGCTAGAAATAGCAAGTTAAAATAAG
paaY	CCATCCGACAGCGGTATTGATCG	CGATCAATACCGCTGTCGGA	TTGACAGCTAGCTCAGTCCTAGGTATAATGCTAGCCGATCAATACCGCTGTCGGAGTTTTAGAGCTAGAAATAGCAAGTTAAAATAAG
paaZ	CCGTAGCCGTTTGATTCACCACG	CGTGGTGAATCAAACGGCTA	TTGACAGCTAGCTCAGTCCTAGGTATAATGCTAGCCGTGGTGAATCAAACGGCTAGTTTTAGAGCTAGAAATAGCAAGTTAAAATAAG
pabA	CCTGGAACCTCTACCAGTACTTT	AAAGTACTGGTAGAGGTTCC	TTGACAGCTAGCTCAGTCCTAGGTATAATGCTAGCAAAGTACTGGTAGAGGTTCCGTTTTAGAGCTAGAAATAGCAAGTTAAAATAAG
pabB	CCGCTTAAGCCACCTGCCGTGGG	CCCACGGCAGGTGGCTTAAG	TTGACAGCTAGCTCAGTCCTAGGTATAATGCTAGCCCCACGGCAGGTGGCTTAAGGTTTTAGAGCTAGAAATAGCAAGTTAAAATAAG
pabC	CCAGAGTTATCGACGGTAAAGTC	GACTTTACCGTCGATAACTC	TTGACAGCTAGCTCAGTCCTAGGTATAATGCTAGCGACTTTACCGTCGATAACTCGTTTTAGAGCTAGAAATAGCAAGTTAAAATAAG
pagP	n.a.	n.a.
pal	CCTGTTATGGCAATTGCGGCATG	CATGCCGCAATTGCCATAAC	TTGACAGCTAGCTCAGTCCTAGGTATAATGCTAGCCATGCCGCAATTGCCATAACGTTTTAGAGCTAGAAATAGCAAGTTAAAATAAG
panB	CCGCTTATGACTATAGCTTCGCC	GGCGAAGCTATAGTCATAAG	TTGACAGCTAGCTCAGTCCTAGGTATAATGCTAGCGGCGAAGCTATAGTCATAAGGTTTTAGAGCTAGAAATAGCAAGTTAAAATAAG
panC	CCTACCATGGGTAACCTGCACGA	TCGTGCAGGTTACCCATGGT	TTGACAGCTAGCTCAGTCCTAGGTATAATGCTAGCTCGTGCAGGTTACCCATGGTGTTTTAGAGCTAGAAATAGCAAGTTAAAATAAG
panD	CCTGCACTATGAAGGTTCTTGCG	CGCAAGAACCTTCATAGTGC	TTGACAGCTAGCTCAGTCCTAGGTATAATGCTAGCCGCAAGAACCTTCATAGTGCGTTTTAGAGCTAGAAATAGCAAGTTAAAATAAG
panE	CCTTATTGTAGCGTGAATCTGGT	ACCAGATTCACGCTACAATA	TTGACAGCTAGCTCAGTCCTAGGTATAATGCTAGCACCAGATTCACGCTACAATAGTTTTAGAGCTAGAAATAGCAAGTTAAAATAAG
panF	CCGCTCTATGGGCGGTATTGTGC	GCACAATACCGCCCATAGAG	TTGACAGCTAGCTCAGTCCTAGGTATAATGCTAGCGCACAATACCGCCCATAGAGGTTTTAGAGCTAGAAATAGCAAGTTAAAATAAG
panM	CCTTCCTCGTTACAGGTTGACGA	TCGTCAACCTGTAACGAGGA	TTGACAGCTAGCTCAGTCCTAGGTATAATGCTAGCTCGTCAACCTGTAACGAGGAGTTTTAGAGCTAGAAATAGCAAGTTAAAATAAG
paoA	CCTCATTCTACGCTGGCGGCAAG	CTTGCCGCCAGCGTAGAATG	TTGACAGCTAGCTCAGTCCTAGGTATAATGCTAGCCTTGCCGCCAGCGTAGAATGGTTTTAGAGCTAGAAATAGCAAGTTAAAATAAG
paoB	CCCAGCCGAGGCGGCACTTAGCG	CGCTAAGTGCCGCCTCGGCT	TTGACAGCTAGCTCAGTCCTAGGTATAATGCTAGCCGCTAAGTGCCGCCTCGGCTGTTTTAGAGCTAGAAATAGCAAGTTAAAATAAG
paoC	CCGCCTATGGCTATATCGTCGGT	ACCGACGATATAGCCATAGG	TTGACAGCTAGCTCAGTCCTAGGTATAATGCTAGCACCGACGATATAGCCATAGGGTTTTAGAGCTAGAAATAGCAAGTTAAAATAAG
paoD	CCGTAGAGGCGCTAATGTCCGGT	ACCGGACATTAGCGCCTCTA	TTGACAGCTAGCTCAGTCCTAGGTATAATGCTAGCACCGGACATTAGCGCCTCTAGTTTTAGAGCTAGAAATAGCAAGTTAAAATAAG
parC	CCTACTTAAACTACTCCATGTAC	GTACATGGAGTAGTTTAAGT	TTGACAGCTAGCTCAGTCCTAGGTATAATGCTAGCGTACATGGAGTAGTTTAAGTGTTTTAGAGCTAGAAATAGCAAGTTAAAATAAG
parE	CCGCCGTCCGGGGATGTATACCG	CGGTATACATCCCCGGACGG	TTGACAGCTAGCTCAGTCCTAGGTATAATGCTAGCCGGTATACATCCCCGGACGGGTTTTAGAGCTAGAAATAGCAAGTTAAAATAAG
patA	CCGAGAGGTGATTGAATACTTCA	TGAAGTATTCAATCACCTCT	TTGACAGCTAGCTCAGTCCTAGGTATAATGCTAGCTGAAGTATTCAATCACCTCTGTTTTAGAGCTAGAAATAGCAAGTTAAAATAAG
patD	CCTGTCTATAATCCGGCAACGGG	CCCGTTGCCGGATTATAGAC	TTGACAGCTAGCTCAGTCCTAGGTATAATGCTAGCCCCGTTGCCGGATTATAGACGTTTTAGAGCTAGAAATAGCAAGTTAAAATAAG
pbl	CCAGCAACTCTTGCTCTAATGAA	TTCATTAGAGCAAGAGTTGC	TTGACAGCTAGCTCAGTCCTAGGTATAATGCTAGCTTCATTAGAGCAAGAGTTGCGTTTTAGAGCTAGAAATAGCAAGTTAAAATAAG
pbpC	CCGCACGAGTGGTCGTGGCGCAG	CTGCGCCACGACCACTCGTG	TTGACAGCTAGCTCAGTCCTAGGTATAATGCTAGCCTGCGCCACGACCACTCGTGGTTTTAGAGCTAGAAATAGCAAGTTAAAATAAG
pbpG	CCGAAATTTCGAGTTTCTTTATT	AATAAAGAAACTCGAAATTT	TTGACAGCTAGCTCAGTCCTAGGTATAATGCTAGCAATAAAGAAACTCGAAATTTGTTTTAGAGCTAGAAATAGCAAGTTAAAATAAG
pck	CCCAAGCTACGACCTGCTGTATC	GATACAGCAGGTCGTAGCTT	TTGACAGCTAGCTCAGTCCTAGGTATAATGCTAGCGATACAGCAGGTCGTAGCTTGTTTTAGAGCTAGAAATAGCAAGTTAAAATAAG
pcm	CCTGGGACAATATCGCTTTGCCG	CGGCAAAGCGATATTGTCCC	TTGACAGCTAGCTCAGTCCTAGGTATAATGCTAGCCGGCAAAGCGATATTGTCCCGTTTTAGAGCTAGAAATAGCAAGTTAAAATAAG
pcnB	CCGAGTCGCTAATTTTTGCCGCA	TGCGGCAAAAATTAGCGACT	TTGACAGCTAGCTCAGTCCTAGGTATAATGCTAGCTGCGGCAAAAATTAGCGACTGTTTTAGAGCTAGAAATAGCAAGTTAAAATAAG
pdhR	CCGCCCGGGCGAAAAACTCCCAC	GTGGGAGTTTTTCGCCCGGG	TTGACAGCTAGCTCAGTCCTAGGTATAATGCTAGCGTGGGAGTTTTTCGCCCGGGGTTTTAGAGCTAGAAATAGCAAGTTAAAATAAG
pdxA	CCGGACTTAGTTGTCCAGCTTGC	GCAAGCTGGACAACTAAGTC	TTGACAGCTAGCTCAGTCCTAGGTATAATGCTAGCGCAAGCTGGACAACTAAGTCGTTTTAGAGCTAGAAATAGCAAGTTAAAATAAG
pdxB	CCGTTTGGGTGAGGTGACCGCGG	CCGCGGTCACCTCACCCAAA	TTGACAGCTAGCTCAGTCCTAGGTATAATGCTAGCCCGCGGTCACCTCACCCAAAGTTTTAGAGCTAGAAATAGCAAGTTAAAATAAG
pdxH	CCGATCCATTAACCCTTTTTGAA	TTCAAAAAGGGTTAATGGAT	TTGACAGCTAGCTCAGTCCTAGGTATAATGCTAGCTTCAAAAAGGGTTAATGGATGTTTTAGAGCTAGAAATAGCAAGTTAAAATAAG
pdxJ	CCGTCACATTACTGACCGCGACG	CGTCGCGGTCAGTAATGTGA	TTGACAGCTAGCTCAGTCCTAGGTATAATGCTAGCCGTCGCGGTCAGTAATGTGAGTTTTAGAGCTAGAAATAGCAAGTTAAAATAAG
pdxK	CCGTGCAGTCGCAGGTGGTTTAC	GTAAACCACCTGCGACTGCA	TTGACAGCTAGCTCAGTCCTAGGTATAATGCTAGCGTAAACCACCTGCGACTGCAGTTTTAGAGCTAGAAATAGCAAGTTAAAATAAG
pdxY	CCAGTCTCACGTTGTTTATGGTC	GACCATAAACAACGTGAGAC	TTGACAGCTAGCTCAGTCCTAGGTATAATGCTAGCGACCATAAACAACGTGAGACGTTTTAGAGCTAGAAATAGCAAGTTAAAATAAG
pepA	CCTGCTACGTCGGGGCGAACTGG	CCAGTTCGCCCCGACGTAGC	TTGACAGCTAGCTCAGTCCTAGGTATAATGCTAGCCCAGTTCGCCCCGACGTAGCGTTTTAGAGCTAGAAATAGCAAGTTAAAATAAG
pepB	CCCTCTCTACCCAACCTGCCGAC	GTCGGCAGGTTGGGTAGAGA	TTGACAGCTAGCTCAGTCCTAGGTATAATGCTAGCGTCGGCAGGTTGGGTAGAGAGTTTTAGAGCTAGAAATAGCAAGTTAAAATAAG
pepD	CCGTCCTATCATGAAGAGCAACT	AGTTGCTCTTCATGATAGGA	TTGACAGCTAGCTCAGTCCTAGGTATAATGCTAGCAGTTGCTCTTCATGATAGGAGTTTTAGAGCTAGAAATAGCAAGTTAAAATAAG
pepE	CCGCTCAGCGGTGTTTATCCCTT	AAGGGATAAACACCGCTGAG	TTGACAGCTAGCTCAGTCCTAGGTATAATGCTAGCAAGGGATAAACACCGCTGAGGTTTTAGAGCTAGAAATAGCAAGTTAAAATAAG
pepN	CCTTTGACCTCGACGCGCAAAAG	CTTTTGCGCGTCGAGGTCAA	TTGACAGCTAGCTCAGTCCTAGGTATAATGCTAGCCTTTTGCGCGTCGAGGTCAAGTTTTAGAGCTAGAAATAGCAAGTTAAAATAAG
pepP	CCCCTATCGTCAGAACAGTGACT	AGTCACTGTTCTGACGATAG	TTGACAGCTAGCTCAGTCCTAGGTATAATGCTAGCAGTCACTGTTCTGACGATAGGTTTTAGAGCTAGAAATAGCAAGTTAAAATAAG
pepQ	CCTTACAAGAACGGACTCGCGAT	ATCGCGAGTCCGTTCTTGTA	TTGACAGCTAGCTCAGTCCTAGGTATAATGCTAGCATCGCGAGTCCGTTCTTGTAGTTTTAGAGCTAGAAATAGCAAGTTAAAATAAG
pepT	CCCAATCAAAAGCAGGGGTGAGA	TCTCACCCCTGCTTTTGATT	TTGACAGCTAGCTCAGTCCTAGGTATAATGCTAGCTCTCACCCCTGCTTTTGATTGTTTTAGAGCTAGAAATAGCAAGTTAAAATAAG
perR	CCGCCTCTGAGTTGGAACTGTCA	TGACAGTTCCAACTCAGAGG	TTGACAGCTAGCTCAGTCCTAGGTATAATGCTAGCTGACAGTTCCAACTCAGAGGGTTTTAGAGCTAGAAATAGCAAGTTAAAATAAG
pfkA	CCGTATGGTACAGCTAGACCGTT	AACGGTCTAGCTGTACCATA	TTGACAGCTAGCTCAGTCCTAGGTATAATGCTAGCAACGGTCTAGCTGTACCATAGTTTTAGAGCTAGAAATAGCAAGTTAAAATAAG
pfkB	CCATCTTGGAGGCAGTGCCACAG	CTGTGGCACTGCCTCCAAGA	TTGACAGCTAGCTCAGTCCTAGGTATAATGCTAGCCTGTGGCACTGCCTCCAAGAGTTTTAGAGCTAGAAATAGCAAGTTAAAATAAG
pflA	CCGTAGACGGCCCAGGTATTCGC	GCGAATACCTGGGCCGTCTA	TTGACAGCTAGCTCAGTCCTAGGTATAATGCTAGCGCGAATACCTGGGCCGTCTAGTTTTAGAGCTAGAAATAGCAAGTTAAAATAAG
pflB	CCGTACGAGGGTGACGAGTCCTT	AAGGACTCGTCACCCTCGTA	TTGACAGCTAGCTCAGTCCTAGGTATAATGCTAGCAAGGACTCGTCACCCTCGTAGTTTTAGAGCTAGAAATAGCAAGTTAAAATAAG
pflC	CCGCCGGACAGCGCATCAGCTGT	ACAGCTGATGCGCTGTCCGG	TTGACAGCTAGCTCAGTCCTAGGTATAATGCTAGCACAGCTGATGCGCTGTCCGGGTTTTAGAGCTAGAAATAGCAAGTTAAAATAAG
pflD	CCTCAAAACTGCACTGTTTGCCA	TGGCAAACAGTGCAGTTTTG	TTGACAGCTAGCTCAGTCCTAGGTATAATGCTAGCTGGCAAACAGTGCAGTTTTGGTTTTAGAGCTAGAAATAGCAAGTTAAAATAAG
pfo	CCATCTACCCTATTACCCCCAGT	ACTGGGGGTAATAGGGTAGA	TTGACAGCTAGCTCAGTCCTAGGTATAATGCTAGCACTGGGGGTAATAGGGTAGAGTTTTAGAGCTAGAAATAGCAAGTTAAAATAAG
pgaA	CCAAATGGGCTTTGAAACTTCTT	AAGAAGTTTCAAAGCCCATT	TTGACAGCTAGCTCAGTCCTAGGTATAATGCTAGCAAGAAGTTTCAAAGCCCATTGTTTTAGAGCTAGAAATAGCAAGTTAAAATAAG
pgaB	CCGCGTGCATTAGCCAGTCAAGA	TCTTGACTGGCTAATGCACG	TTGACAGCTAGCTCAGTCCTAGGTATAATGCTAGCTCTTGACTGGCTAATGCACGGTTTTAGAGCTAGAAATAGCAAGTTAAAATAAG
pgaC	CCCTATGCGTAGCGTACTTTCAC	GTGAAAGTACGCTACGCATA	TTGACAGCTAGCTCAGTCCTAGGTATAATGCTAGCGTGAAAGTACGCTACGCATAGTTTTAGAGCTAGAAATAGCAAGTTAAAATAAG
pgaD	CCATCTTGTGGACATTATTTGCG	CGCAAATAATGTCCACAAGA	TTGACAGCTAGCTCAGTCCTAGGTATAATGCTAGCCGCAAATAATGTCCACAAGAGTTTTAGAGCTAGAAATAGCAAGTTAAAATAAG
pgi	CCGCAACCTTCGACGATCAGATG	CATCTGATCGTCGAAGGTTG	TTGACAGCTAGCTCAGTCCTAGGTATAATGCTAGCCATCTGATCGTCGAAGGTTGGTTTTAGAGCTAGAAATAGCAAGTTAAAATAAG
pgk	CCATCGAACTGGCCCTGAAACAA	TTGTTTCAGGGCCAGTTCGA	TTGACAGCTAGCTCAGTCCTAGGTATAATGCTAGCTTGTTTCAGGGCCAGTTCGAGTTTTAGAGCTAGAAATAGCAAGTTAAAATAAG
pgl	CCCTGAGAGCCAGCAAATTCACG	CGTGAATTTGCTGGCTCTCA	TTGACAGCTAGCTCAGTCCTAGGTATAATGCTAGCCGTGAATTTGCTGGCTCTCAGTTTTAGAGCTAGAAATAGCAAGTTAAAATAAG
pgm	CCACAATCGTGCAGGCCAACCTG	CAGGTTGGCCTGCACGATTG	TTGACAGCTAGCTCAGTCCTAGGTATAATGCTAGCCAGGTTGGCCTGCACGATTGGTTTTAGAGCTAGAAATAGCAAGTTAAAATAAG
pgpA	CCGATCGTTCCTGGGACGATGGG	CCCATCGTCCCAGGAACGAT	TTGACAGCTAGCTCAGTCCTAGGTATAATGCTAGCCCCATCGTCCCAGGAACGATGTTTTAGAGCTAGAAATAGCAAGTTAAAATAAG
pgpB	CCCAGCCCTGGGGCGTCATTACA	TGTAATGACGCCCCAGGGCT	TTGACAGCTAGCTCAGTCCTAGGTATAATGCTAGCTGTAATGACGCCCCAGGGCTGTTTTAGAGCTAGAAATAGCAAGTTAAAATAAG
pgpC	CCGATTATAGCCATTGCGTTATT	AATAACGCAATGGCTATAAT	TTGACAGCTAGCTCAGTCCTAGGTATAATGCTAGCAATAACGCAATGGCTATAATGTTTTAGAGCTAGAAATAGCAAGTTAAAATAAG
pgrR	CCTGAGCATGGCGCAGTCAGCTT	AAGCTGACTGCGCCATGCTC	TTGACAGCTAGCTCAGTCCTAGGTATAATGCTAGCAAGCTGACTGCGCCATGCTCGTTTTAGAGCTAGAAATAGCAAGTTAAAATAAG
pgsA	CCCATTCTTTGTATTGGTCTTTT	AAAAGACCAATACAAAGAAT	TTGACAGCTAGCTCAGTCCTAGGTATAATGCTAGCAAAAGACCAATACAAAGAATGTTTTAGAGCTAGAAATAGCAAGTTAAAATAAG
pheA	CCGTCGAGGTGGGAAAAGCCAAA	TTTGGCTTTTCCCACCTCGA	TTGACAGCTAGCTCAGTCCTAGGTATAATGCTAGCTTTGGCTTTTCCCACCTCGAGTTTTAGAGCTAGAAATAGCAAGTTAAAATAAG
pheL	CCGTTTTTCTTCGCATTCTTTTT	AAAAAGAATGCGAAGAAAAA	TTGACAGCTAGCTCAGTCCTAGGTATAATGCTAGCAAAAAGAATGCGAAGAAAAAGTTTTAGAGCTAGAAATAGCAAGTTAAAATAAG
pheM	CCGCTTCTTTTTTTACTTTAGCA	TGCTAAAGTAAAAAAAGAAG	TTGACAGCTAGCTCAGTCCTAGGTATAATGCTAGCTGCTAAAGTAAAAAAAGAAGGTTTTAGAGCTAGAAATAGCAAGTTAAAATAAG
pheP	CCGTATCGGAAGATACTGCGTCG	CGACGCAGTATCTTCCGATA	TTGACAGCTAGCTCAGTCCTAGGTATAATGCTAGCCGACGCAGTATCTTCCGATAGTTTTAGAGCTAGAAATAGCAAGTTAAAATAAG
pheS	CCGCGTTAGATAATGTGCGCGTC	GACGCGCACATTATCTAACG	TTGACAGCTAGCTCAGTCCTAGGTATAATGCTAGCGACGCGCACATTATCTAACGGTTTTAGAGCTAGAAATAGCAAGTTAAAATAAG
pheT	CCTGGAAGTTGACGGTGTAGAAC	GTTCTACACCGTCAACTTCC	TTGACAGCTAGCTCAGTCCTAGGTATAATGCTAGCGTTCTACACCGTCAACTTCCGTTTTAGAGCTAGAAATAGCAAGTTAAAATAAG
phnC	CCGTGTCGAGAAGCTCGCCAAAA	TTTTGGCGAGCTTCTCGACA	TTGACAGCTAGCTCAGTCCTAGGTATAATGCTAGCTTTTGGCGAGCTTCTCGACAGTTTTAGAGCTAGAAATAGCAAGTTAAAATAAG
phnD	CCCTGTTAAGCCCGGCGCACGCC	GGCGTGCGCCGGGCTTAACA	TTGACAGCTAGCTCAGTCCTAGGTATAATGCTAGCGGCGTGCGCCGGGCTTAACAGTTTTAGAGCTAGAAATAGCAAGTTAAAATAAG
phnE	CCCCACCCAAGCGCAGCTGGTTC	GAACCAGCTGCGCTTGGGTG	TTGACAGCTAGCTCAGTCCTAGGTATAATGCTAGCGAACCAGCTGCGCTTGGGTGGTTTTAGAGCTAGAAATAGCAAGTTAAAATAAG
phnF	CCAGCTACCCAACACGCTATCAA	TTGATAGCGTGTTGGGTAGC	TTGACAGCTAGCTCAGTCCTAGGTATAATGCTAGCTTGATAGCGTGTTGGGTAGCGTTTTAGAGCTAGAAATAGCAAGTTAAAATAAG
phnG	CCGACTATGAGGTGATCCGCGCC	GGCGCGGATCACCTCATAGT	TTGACAGCTAGCTCAGTCCTAGGTATAATGCTAGCGGCGCGGATCACCTCATAGTGTTTTAGAGCTAGAAATAGCAAGTTAAAATAAG
phnH	CCCAGCACAGTTTTCGTCGCCTG	CAGGCGACGAAAACTGTGCT	TTGACAGCTAGCTCAGTCCTAGGTATAATGCTAGCCAGGCGACGAAAACTGTGCTGTTTTAGAGCTAGAAATAGCAAGTTAAAATAAG
phnI	CCGAACTGAGCGTCGCCCAGATT	AATCTGGGCGACGCTCAGTT	TTGACAGCTAGCTCAGTCCTAGGTATAATGCTAGCAATCTGGGCGACGCTCAGTTGTTTTAGAGCTAGAAATAGCAAGTTAAAATAAG
phnJ	CCATCTTAAAAGCGGTGGCGATC	GATCGCCACCGCTTTTAAGA	TTGACAGCTAGCTCAGTCCTAGGTATAATGCTAGCGATCGCCACCGCTTTTAAGAGTTTTAGAGCTAGAAATAGCAAGTTAAAATAAG
phnK	CCGGGGGAAGTGCTGGGCATTGT	ACAATGCCCAGCACTTCCCC	TTGACAGCTAGCTCAGTCCTAGGTATAATGCTAGCACAATGCCCAGCACTTCCCCGTTTTAGAGCTAGAAATAGCAAGTTAAAATAAG
phnL	CCCGTCCTCAATCGCGCCTCGCT	AGCGAGGCGCGATTGAGGAC	TTGACAGCTAGCTCAGTCCTAGGTATAATGCTAGCAGCGAGGCGCGATTGAGGACGTTTTAGAGCTAGAAATAGCAAGTTAAAATAAG
phnM	CCGGAGGCGATGGACGGCGAAGG	CCTTCGCCGTCCATCGCCTC	TTGACAGCTAGCTCAGTCCTAGGTATAATGCTAGCCCTTCGCCGTCCATCGCCTCGTTTTAGAGCTAGAAATAGCAAGTTAAAATAAG
phnN	CCGTCCGGCTCCGGGAAAGACAG	CTGTCTTTCCCGGAGCCGGA	TTGACAGCTAGCTCAGTCCTAGGTATAATGCTAGCCTGTCTTTCCCGGAGCCGGAGTTTTAGAGCTAGAAATAGCAAGTTAAAATAAG
phnO	CCCAAACATGCGCTACCATCTGG	CCAGATGGTAGCGCATGTTT	TTGACAGCTAGCTCAGTCCTAGGTATAATGCTAGCCCAGATGGTAGCGCATGTTTGTTTTAGAGCTAGAAATAGCAAGTTAAAATAAG
phnP	CCTGACCCTCACGCTCACCGGCA	TGCCGGTGAGCGTGAGGGTC	TTGACAGCTAGCTCAGTCCTAGGTATAATGCTAGCTGCCGGTGAGCGTGAGGGTCGTTTTAGAGCTAGAAATAGCAAGTTAAAATAAG
phoA	CCCCTGTGACAAAAGCCCGGACA	TGTCCGGGCTTTTGTCACAG	TTGACAGCTAGCTCAGTCCTAGGTATAATGCTAGCTGTCCGGGCTTTTGTCACAGGTTTTAGAGCTAGAAATAGCAAGTTAAAATAAG
phoB	CCAATTCGCGAAATGGTCTGCTT	AAGCAGACCATTTCGCGAAT	TTGACAGCTAGCTCAGTCCTAGGTATAATGCTAGCAAGCAGACCATTTCGCGAATGTTTTAGAGCTAGAAATAGCAAGTTAAAATAAG
phoE	CCATGCATTATATGAGTGATAAC	GTTATCACTCATATAATGCA	TTGACAGCTAGCTCAGTCCTAGGTATAATGCTAGCGTTATCACTCATATAATGCAGTTTTAGAGCTAGAAATAGCAAGTTAAAATAAG
phoH	CCGGTAGTCATCTCGTCACTTTG	CAAAGTGACGAGATGACTAC	TTGACAGCTAGCTCAGTCCTAGGTATAATGCTAGCCAAAGTGACGAGATGACTACGTTTTAGAGCTAGAAATAGCAAGTTAAAATAAG
phoP	CCGATTATTATCTCAATGAACAT	ATGTTCATTGAGATAATAAT	TTGACAGCTAGCTCAGTCCTAGGTATAATGCTAGCATGTTCATTGAGATAATAATGTTTTAGAGCTAGAAATAGCAAGTTAAAATAAG
phoQ	CCGCTCTCGCTGCGGGTACGTTT	AAACGTACCCGCAGCGAGAG	TTGACAGCTAGCTCAGTCCTAGGTATAATGCTAGCAAACGTACCCGCAGCGAGAGGTTTTAGAGCTAGAAATAGCAAGTTAAAATAAG
phoR	CCTGGGTGCATTTTTTGGTTACC	GGTAACCAAAAAATGCACCC	TTGACAGCTAGCTCAGTCCTAGGTATAATGCTAGCGGTAACCAAAAAATGCACCCGTTTTAGAGCTAGAAATAGCAAGTTAAAATAAG
phoU	CCATGGGCGGCATGGTGGAGCAG	CTGCTCCACCATGCCGCCCA	TTGACAGCTAGCTCAGTCCTAGGTATAATGCTAGCCTGCTCCACCATGCCGCCCAGTTTTAGAGCTAGAAATAGCAAGTTAAAATAAG
php	CCGCCTTGATCAGTATGCGTTCA	TGAACGCATACTGATCAAGG	TTGACAGCTAGCTCAGTCCTAGGTATAATGCTAGCTGAACGCATACTGATCAAGGGTTTTAGAGCTAGAAATAGCAAGTTAAAATAAG
phr	CCGCAATTCGTCTGCACGCGTGC	GCACGCGTGCAGACGAATTG	TTGACAGCTAGCTCAGTCCTAGGTATAATGCTAGCGCACGCGTGCAGACGAATTGGTTTTAGAGCTAGAAATAGCAAGTTAAAATAAG
pinE	CCGAAAGGCCGGGACTGAAAAAA	TTTTTTCAGTCCCGGCCTTT	TTGACAGCTAGCTCAGTCCTAGGTATAATGCTAGCTTTTTTCAGTCCCGGCCTTTGTTTTAGAGCTAGAAATAGCAAGTTAAAATAAG
pinQ	n.a.	n.a.
pinR	n.a.	n.a.
pitA	CCATGACACAGCCAACGCCGTGG	CCACGGCGTTGGCTGTGTCA	TTGACAGCTAGCTCAGTCCTAGGTATAATGCTAGCCCACGGCGTTGGCTGTGTCAGTTTTAGAGCTAGAAATAGCAAGTTAAAATAAG
pitB	CCTTGATATATACACAGGGCTTT	AAAGCCCTGTGTATATATCA	TTGACAGCTAGCTCAGTCCTAGGTATAATGCTAGCAAAGCCCTGTGTATATATCAGTTTTAGAGCTAGAAATAGCAAGTTAAAATAAG
pka	CCGGTACTCCCGGTGACGCCAGC	GCTGGCGTCACCGGGAGTAC	TTGACAGCTAGCTCAGTCCTAGGTATAATGCTAGCGCTGGCGTCACCGGGAGTACGTTTTAGAGCTAGAAATAGCAAGTTAAAATAAG
plaP	CCTCTCGCGTGGAATTGCGTAAA	TTTACGCAATTCCACGCGAG	TTGACAGCTAGCTCAGTCCTAGGTATAATGCTAGCTTTACGCAATTCCACGCGAGGTTTTAGAGCTAGAAATAGCAAGTTAAAATAAG
pldA	CCAATATGCTGCAGGAGCATGAC	GTCATGCTCCTGCAGCATAT	TTGACAGCTAGCTCAGTCCTAGGTATAATGCTAGCGTCATGCTCCTGCAGCATATGTTTTAGAGCTAGAAATAGCAAGTTAAAATAAG
pldB	CCATGGGACCGCTGACTGATTTC	GAAATCAGTCAGCGGTCCCA	TTGACAGCTAGCTCAGTCCTAGGTATAATGCTAGCGAAATCAGTCAGCGGTCCCAGTTTTAGAGCTAGAAATAGCAAGTTAAAATAAG
pliG	CCTCCACGAGCTTTGCTGCGGGT	ACCCGCAGCAAAGCTCGTGG	TTGACAGCTAGCTCAGTCCTAGGTATAATGCTAGCACCCGCAGCAAAGCTCGTGGGTTTTAGAGCTAGAAATAGCAAGTTAAAATAAG
plsB	CCGTACAACTCGAAAGCAGATTT	AAATCTGCTTTCGAGTTGTA	TTGACAGCTAGCTCAGTCCTAGGTATAATGCTAGCAAATCTGCTTTCGAGTTGTAGTTTTAGAGCTAGAAATAGCAAGTTAAAATAAG
plsC	CCGAAACATGTGGCCACCTTTGG	CCAAAGGTGGCCACATGTTT	TTGACAGCTAGCTCAGTCCTAGGTATAATGCTAGCCCAAAGGTGGCCACATGTTTGTTTTAGAGCTAGAAATAGCAAGTTAAAATAAG
plsX	CCATTACTTGCTAAAGCTGACTT	AAGTCAGCTTTAGCAAGTAA	TTGACAGCTAGCTCAGTCCTAGGTATAATGCTAGCAAGTCAGCTTTAGCAAGTAAGTTTTAGAGCTAGAAATAGCAAGTTAAAATAAG
plsY	CCGCTTGTGTGGGCTGCCCGATC	GATCGGGCAGCCCACACAAG	TTGACAGCTAGCTCAGTCCTAGGTATAATGCTAGCGATCGGGCAGCCCACACAAGGTTTTAGAGCTAGAAATAGCAAGTTAAAATAAG
pmbA	CCGGCATTAGCGTAAGCACGCGT	ACGCGTGCTTACGCTAATGC	TTGACAGCTAGCTCAGTCCTAGGTATAATGCTAGCACGCGTGCTTACGCTAATGCGTTTTAGAGCTAGAAATAGCAAGTTAAAATAAG
pmrD	CCGAAGTGAAGAGTGACTTCGCC	GGCGAAGTCACTCTTCACTT	TTGACAGCTAGCTCAGTCCTAGGTATAATGCTAGCGGCGAAGTCACTCTTCACTTGTTTTAGAGCTAGAAATAGCAAGTTAAAATAAG
pmrR	CCGTGTTCAGCGTGCTGGTGGTC	GACCACCAGCACGCTGAACA	TTGACAGCTAGCTCAGTCCTAGGTATAATGCTAGCGACCACCAGCACGCTGAACAGTTTTAGAGCTAGAAATAGCAAGTTAAAATAAG
pncA	CCCCCTCGCGCCCTGTTACTGGT	ACCAGTAACAGGGCGCGAGG	TTGACAGCTAGCTCAGTCCTAGGTATAATGCTAGCACCAGTAACAGGGCGCGAGGGTTTTAGAGCTAGAAATAGCAAGTTAAAATAAG
pncB	CCGAGGTGACGATCTGCTGGGTA	TACCCAGCAGATCGTCACCT	TTGACAGCTAGCTCAGTCCTAGGTATAATGCTAGCTACCCAGCAGATCGTCACCTGTTTTAGAGCTAGAAATAGCAAGTTAAAATAAG
pncC	CCGAGTCTTGTACCGGTGGTTGG	CCAACCACCGGTACAAGACT	TTGACAGCTAGCTCAGTCCTAGGTATAATGCTAGCCCAACCACCGGTACAAGACTGTTTTAGAGCTAGAAATAGCAAGTTAAAATAAG
pnp	CCGATCGTTCGTAAATTCCAGTA	TACTGGAATTTACGAACGAT	TTGACAGCTAGCTCAGTCCTAGGTATAATGCTAGCTACTGGAATTTACGAACGATGTTTTAGAGCTAGAAATAGCAAGTTAAAATAAG
pntA	CCAAGAGAACGGTTAACCAATGA	TCATTGGTTAACCGTTCTCT	TTGACAGCTAGCTCAGTCCTAGGTATAATGCTAGCTCATTGGTTAACCGTTCTCTGTTTTAGAGCTAGAAATAGCAAGTTAAAATAAG
pntB	CCGCGATCCTGTTTATCTTCAGT	ACTGAAGATAAACAGGATCG	TTGACAGCTAGCTCAGTCCTAGGTATAATGCTAGCACTGAAGATAAACAGGATCGGTTTTAGAGCTAGAAATAGCAAGTTAAAATAAG
pnuC	CCAATAGGGGCAGGCGGTTATGA	TCATAACCGCCTGCCCCTAT	TTGACAGCTAGCTCAGTCCTAGGTATAATGCTAGCTCATAACCGCCTGCCCCTATGTTTTAGAGCTAGAAATAGCAAGTTAAAATAAG
polA	CCGCTGACTAACAGCGCAGGCGA	TCGCCTGCGCTGTTAGTCAG	TTGACAGCTAGCTCAGTCCTAGGTATAATGCTAGCTCGCCTGCGCTGTTAGTCAGGTTTTAGAGCTAGAAATAGCAAGTTAAAATAAG
polB	CCGCAAGGGACAGAAGTCTCCTT	AAGGAGACTTCTGTCCCTTG	TTGACAGCTAGCTCAGTCCTAGGTATAATGCTAGCAAGGAGACTTCTGTCCCTTGGTTTTAGAGCTAGAAATAGCAAGTTAAAATAAG
potA	CCCCAGCTGGATCTGACTATCAA	TTGATAGTCAGATCCAGCTG	TTGACAGCTAGCTCAGTCCTAGGTATAATGCTAGCTTGATAGTCAGATCCAGCTGGTTTTAGAGCTAGAAATAGCAAGTTAAAATAAG
potB	CCGCTCTATTTTGAAGTGCTATT	AATAGCACTTCAAAATAGAG	TTGACAGCTAGCTCAGTCCTAGGTATAATGCTAGCAATAGCACTTCAAAATAGAGGTTTTAGAGCTAGAAATAGCAAGTTAAAATAAG
potC	CCGCTATCTACGCGTACCTGTAT	ATACAGGTACGCGTAGATAG	TTGACAGCTAGCTCAGTCCTAGGTATAATGCTAGCATACAGGTACGCGTAGATAGGTTTTAGAGCTAGAAATAGCAAGTTAAAATAAG
potD	CCGAGTACGTGCCGCCAGGACTG	CAGTCCTGGCGGCACGTACT	TTGACAGCTAGCTCAGTCCTAGGTATAATGCTAGCCAGTCCTGGCGGCACGTACTGTTTTAGAGCTAGAAATAGCAAGTTAAAATAAG
potE	CCGTAGGCTCAATGGCACTGGCA	TGCCAGTGCCATTGAGCCTA	TTGACAGCTAGCTCAGTCCTAGGTATAATGCTAGCTGCCAGTGCCATTGAGCCTAGTTTTAGAGCTAGAAATAGCAAGTTAAAATAAG
potF	CCGTCTCTGTCGGCACGCTCGCG	CGCGAGCGTGCCGACAGAGA	TTGACAGCTAGCTCAGTCCTAGGTATAATGCTAGCCGCGAGCGTGCCGACAGAGAGTTTTAGAGCTAGAAATAGCAAGTTAAAATAAG
potG	CCAAATCCTACGATGGTCAACAT	ATGTTGACCATCGTAGGATT	TTGACAGCTAGCTCAGTCCTAGGTATAATGCTAGCATGTTGACCATCGTAGGATTGTTTTAGAGCTAGAAATAGCAAGTTAAAATAAG
potH	CCCAGTCGAAACCGCCGGGCGGA	TCCGCCCGGCGGTTTCGACT	TTGACAGCTAGCTCAGTCCTAGGTATAATGCTAGCTCCGCCCGGCGGTTTCGACTGTTTTAGAGCTAGAAATAGCAAGTTAAAATAAG
potI	CCTTTCTCTACGCGCCAATGCTG	CAGCATTGGCGCGTAGAGAA	TTGACAGCTAGCTCAGTCCTAGGTATAATGCTAGCCAGCATTGGCGCGTAGAGAAGTTTTAGAGCTAGAAATAGCAAGTTAAAATAAG
poxB	CCAAAACACTCGAATCGGCAGGG	CCCTGCCGATTCGAGTGTTT	TTGACAGCTAGCTCAGTCCTAGGTATAATGCTAGCCCCTGCCGATTCGAGTGTTTGTTTTAGAGCTAGAAATAGCAAGTTAAAATAAG
ppa	CCGGAAGACATCTACGTTGTTAT	ATAACAACGTAGATGTCTTC	TTGACAGCTAGCTCAGTCCTAGGTATAATGCTAGCATAACAACGTAGATGTCTTCGTTTTAGAGCTAGAAATAGCAAGTTAAAATAAG
ppc	CCGTAAGTTGTCGAAATCTTCAC	GTGAAGATTTCGACAACTTA	TTGACAGCTAGCTCAGTCCTAGGTATAATGCTAGCGTGAAGATTTCGACAACTTAGTTTTAGAGCTAGAAATAGCAAGTTAAAATAAG
ppdA	CCAGGCGCGGGACTATTTGCTCT	AGAGCAAATAGTCCCGCGCC	TTGACAGCTAGCTCAGTCCTAGGTATAATGCTAGCAGAGCAAATAGTCCCGCGCCGTTTTAGAGCTAGAAATAGCAAGTTAAAATAAG
ppdB	CCCGTAAGCTGGCGCTGGAAGAT	ATCTTCCAGCGCCAGCTTAC	TTGACAGCTAGCTCAGTCCTAGGTATAATGCTAGCATCTTCCAGCGCCAGCTTACGTTTTAGAGCTAGAAATAGCAAGTTAAAATAAG
ppdC	CCAACAGCTCTGGCGGCATGGCT	AGCCATGCCGCCAGAGCTGT	TTGACAGCTAGCTCAGTCCTAGGTATAATGCTAGCAGCCATGCCGCCAGAGCTGTGTTTTAGAGCTAGAAATAGCAAGTTAAAATAAG
ppdD	CCTTACCGTACCGCCGTAGAGTT	AACTCTACGGCGGTACGGTA	TTGACAGCTAGCTCAGTCCTAGGTATAATGCTAGCAACTCTACGGCGGTACGGTAGTTTTAGAGCTAGAAATAGCAAGTTAAAATAAG
pphA	CCGCAAATTATGGCATTGTCGTT	AACGACAATGCCATAATTTG	TTGACAGCTAGCTCAGTCCTAGGTATAATGCTAGCAACGACAATGCCATAATTTGGTTTTAGAGCTAGAAATAGCAAGTTAAAATAAG
pphB	CCATATATGGGTCGTTGGTGATA	TATCACCAACGACCCATATA	TTGACAGCTAGCTCAGTCCTAGGTATAATGCTAGCTATCACCAACGACCCATATAGTTTTAGAGCTAGAAATAGCAAGTTAAAATAAG
ppiA	CCGCACGTATTGTTGACAACCTC	GAGGTTGTCAACAATACGTG	TTGACAGCTAGCTCAGTCCTAGGTATAATGCTAGCGAGGTTGTCAACAATACGTGGTTTTAGAGCTAGAAATAGCAAGTTAAAATAAG
ppiB	CCTGGACTACTGCCGCGAAGGTT	AACCTTCGCGGCAGTAGTCC	TTGACAGCTAGCTCAGTCCTAGGTATAATGCTAGCAACCTTCGCGGCAGTAGTCCGTTTTAGAGCTAGAAATAGCAAGTTAAAATAAG
ppiC	CCGATTTCGGCAAGCTGGCGAAG	CTTCGCCAGCTTGCCGAAAT	TTGACAGCTAGCTCAGTCCTAGGTATAATGCTAGCCTTCGCCAGCTTGCCGAAATGTTTTAGAGCTAGAAATAGCAAGTTAAAATAAG
ppiD	CCGCAAAAGTGAATGACCAGGAA	TTCCTGGTCATTCACTTTTG	TTGACAGCTAGCTCAGTCCTAGGTATAATGCTAGCTTCCTGGTCATTCACTTTTGGTTTTAGAGCTAGAAATAGCAAGTTAAAATAAG
ppk	CCTGGGGATCTATTCCAATAACC	GGTTATTGGAATAGATCCCC	TTGACAGCTAGCTCAGTCCTAGGTATAATGCTAGCGGTTATTGGAATAGATCCCCGTTTTAGAGCTAGAAATAGCAAGTTAAAATAAG
pppA	CCGTCGGAGGATTGATCATCGGC	GCCGATGATCAATCCTCCGA	TTGACAGCTAGCTCAGTCCTAGGTATAATGCTAGCGCCGATGATCAATCCTCCGAGTTTTAGAGCTAGAAATAGCAAGTTAAAATAAG
ppsA	CCAACTCGGCATGAATGATGTAG	CTACATCATTCATGCCGAGT	TTGACAGCTAGCTCAGTCCTAGGTATAATGCTAGCCTACATCATTCATGCCGAGTGTTTTAGAGCTAGAAATAGCAAGTTAAAATAAG
ppsR	CCGTCACTATCAGCAGCATCACG	CGTGATGCTGCTGATAGTGA	TTGACAGCTAGCTCAGTCCTAGGTATAATGCTAGCCGTGATGCTGCTGATAGTGAGTTTTAGAGCTAGAAATAGCAAGTTAAAATAAG
pptA	CCGCACATCGACATTAAATGTTT	AAACATTTAATGTCGATGTG	TTGACAGCTAGCTCAGTCCTAGGTATAATGCTAGCAAACATTTAATGTCGATGTGGTTTTAGAGCTAGAAATAGCAAGTTAAAATAAG
ppx	CCAATACACGATAAATCCCCTCG	CGAGGGGATTTATCGTGTAT	TTGACAGCTAGCTCAGTCCTAGGTATAATGCTAGCCGAGGGGATTTATCGTGTATGTTTTAGAGCTAGAAATAGCAAGTTAAAATAAG
pqiA	CCTGTGCTCGCAGTGTGACATGC	GCATGTCACACTGCGAGCAC	TTGACAGCTAGCTCAGTCCTAGGTATAATGCTAGCGCATGTCACACTGCGAGCACGTTTTAGAGCTAGAAATAGCAAGTTAAAATAAG
pqiB	CCTGGGTTCTTTTTTATCATTAC	GTAATGATAAAAAAGAACCC	TTGACAGCTAGCTCAGTCCTAGGTATAATGCTAGCGTAATGATAAAAAAGAACCCGTTTTAGAGCTAGAAATAGCAAGTTAAAATAAG
pqiC	CCAGTTACCTGTGGTGCAGAGCG	CGCTCTGCACCACAGGTAAC	TTGACAGCTAGCTCAGTCCTAGGTATAATGCTAGCCGCTCTGCACCACAGGTAACGTTTTAGAGCTAGAAATAGCAAGTTAAAATAAG
pqqL	CCGCCTTACCGCAGGATGAAAAG	CTTTTCATCCTGCGGTAAGG	TTGACAGCTAGCTCAGTCCTAGGTATAATGCTAGCCTTTTCATCCTGCGGTAAGGGTTTTAGAGCTAGAAATAGCAAGTTAAAATAAG
prc	CCGCGTTAGCTGGCCTGCTTGCA	TGCAAGCAGGCCAGCTAACG	TTGACAGCTAGCTCAGTCCTAGGTATAATGCTAGCTGCAAGCAGGCCAGCTAACGGTTTTAGAGCTAGAAATAGCAAGTTAAAATAAG
preA	CCAAAGCCTACGACACAGGTTGG	CCAACCTGTGTCGTAGGCTT	TTGACAGCTAGCTCAGTCCTAGGTATAATGCTAGCCCAACCTGTGTCGTAGGCTTGTTTTAGAGCTAGAAATAGCAAGTTAAAATAAG
preT	CCCTGTAGTCAGGCTTGCCCGGC	GCCGGGCAAGCCTGACTACA	TTGACAGCTAGCTCAGTCCTAGGTATAATGCTAGCGCCGGGCAAGCCTGACTACAGTTTTAGAGCTAGAAATAGCAAGTTAAAATAAG
prfA	CCTTCTATCGTTGCCAAACTGGA	TCCAGTTTGGCAACGATAGA	TTGACAGCTAGCTCAGTCCTAGGTATAATGCTAGCTCCAGTTTGGCAACGATAGAGTTTTAGAGCTAGAAATAGCAAGTTAAAATAAG
prfB	CCGACGTTCTTAGGGGGTATCTT	AAGATACCCCCTAAGAACGT	TTGACAGCTAGCTCAGTCCTAGGTATAATGCTAGCAAGATACCCCCTAAGAACGTGTTTTAGAGCTAGAAATAGCAAGTTAAAATAAG
prfC	CCGAGAAGGTGCTGCTGTTCGGA	TCCGAACAGCAGCACCTTCT	TTGACAGCTAGCTCAGTCCTAGGTATAATGCTAGCTCCGAACAGCAGCACCTTCTGTTTTAGAGCTAGAAATAGCAAGTTAAAATAAG
prfH	CCGAGTCCGTATCGGCCTCATCA	TGATGAGGCCGATACGGACT	TTGACAGCTAGCTCAGTCCTAGGTATAATGCTAGCTGATGAGGCCGATACGGACTGTTTTAGAGCTAGAAATAGCAAGTTAAAATAAG
priA	CCTTTGACTATCTGCTGCCAGAA	TTCTGGCAGCAGATAGTCAA	TTGACAGCTAGCTCAGTCCTAGGTATAATGCTAGCTTCTGGCAGCAGATAGTCAAGTTTTAGAGCTAGAAATAGCAAGTTAAAATAAG
priB	CCAACCGTCTGGTGTTGTCCGGC	GCCGGACAACACCAGACGGT	TTGACAGCTAGCTCAGTCCTAGGTATAATGCTAGCGCCGGACAACACCAGACGGTGTTTTAGAGCTAGAAATAGCAAGTTAAAATAAG
priC	CCCCGGTGTCACAGTTCGCCACG	CGTGGCGAACTGTGACACCG	TTGACAGCTAGCTCAGTCCTAGGTATAATGCTAGCCGTGGCGAACTGTGACACCGGTTTTAGAGCTAGAAATAGCAAGTTAAAATAAG
prkB	CCAGCCTCGCGTTTCGTAAAATA	TATTTTACGAAACGCGAGGC	TTGACAGCTAGCTCAGTCCTAGGTATAATGCTAGCTATTTTACGAAACGCGAGGCGTTTTAGAGCTAGAAATAGCAAGTTAAAATAAG
prlC	CCGTGACTAAGGCATTGAACGAC	GTCGTTCAATGCCTTAGTCA	TTGACAGCTAGCTCAGTCCTAGGTATAATGCTAGCGTCGTTCAATGCCTTAGTCAGTTTTAGAGCTAGAAATAGCAAGTTAAAATAAG
prlF	CCGCTAATGCTCGCTCTCACGCT	AGCGTGAGAGCGAGCATTAG	TTGACAGCTAGCTCAGTCCTAGGTATAATGCTAGCAGCGTGAGAGCGAGCATTAGGTTTTAGAGCTAGAAATAGCAAGTTAAAATAAG
prmA	CCTTGGATCCAACTGAAACTGAA	TTCAGTTTCAGTTGGATCCA	TTGACAGCTAGCTCAGTCCTAGGTATAATGCTAGCTTCAGTTTCAGTTGGATCCAGTTTTAGAGCTAGAAATAGCAAGTTAAAATAAG
prmB	CCGTACAGCTGGTGTTGCCTTCG	CGAAGGCAACACCAGCTGTA	TTGACAGCTAGCTCAGTCCTAGGTATAATGCTAGCCGAAGGCAACACCAGCTGTAGTTTTAGAGCTAGAAATAGCAAGTTAAAATAAG
prmC	CCGGCAGAGGGCGTACTTTTATT	AATAAAAGTACGCCCTCTGC	TTGACAGCTAGCTCAGTCCTAGGTATAATGCTAGCAATAAAAGTACGCCCTCTGCGTTTTAGAGCTAGAAATAGCAAGTTAAAATAAG
proA	CCTCGTATAAATTAGCGCAACTC	GAGTTGCGCTAATTTATACG	TTGACAGCTAGCTCAGTCCTAGGTATAATGCTAGCGAGTTGCGCTAATTTATACGGTTTTAGAGCTAGAAATAGCAAGTTAAAATAAG
proB	CCAGTGTGCTAACAGGCGGATCG	CGATCCGCCTGTTAGCACAC	TTGACAGCTAGCTCAGTCCTAGGTATAATGCTAGCCGATCCGCCTGTTAGCACACGTTTTAGAGCTAGAAATAGCAAGTTAAAATAAG
proC	CCTCCCCGGATAAAGTCGCCGCC	GGCGGCGACTTTATCCGGGG	TTGACAGCTAGCTCAGTCCTAGGTATAATGCTAGCGGCGGCGACTTTATCCGGGGGTTTTAGAGCTAGAAATAGCAAGTTAAAATAAG
proP	CCGATTACCCTTCGTGATGTCAC	GTGACATCACGAAGGGTAAT	TTGACAGCTAGCTCAGTCCTAGGTATAATGCTAGCGTGACATCACGAAGGGTAATGTTTTAGAGCTAGAAATAGCAAGTTAAAATAAG
[truncated: 2,203 more rows]
